# Supplementary material for: Counterfactual analysis of differential comorbidity risk factors in Alzheimer’s disease and related dementias
Source: PLOS Digit Health. 2022 Mar 15;1(3):e0000018. doi: 10.1371/journal.pdig.0000018 (PMC9931358; doi:10.1371/journal.pdig.0000018)
Supplement: S2 Table — Causal structure of African Americans and Caucasian counterparts. (XLSX) [file pdig.0000018.s003.xlsx]

## Sheet: Bayesian Network Caucasian
Cause	Effect	# Appearance
Symptoms concerning nutrition, metabolism, and development (1002)	Abdominal pain (785)	10
Other headache syndromes (339)	Abdominal pain (785)	10
Dizziness and giddiness (Light-headedness and vertigo) (386.9)	Abdominal pain (785)	10
Cough (512.8)	Abdominal pain (785)	10
Diverticulosis (562.1)	Abdominal pain (785)	10
Pain in joint (745)	Abdominal pain (785)	10
Back pain (760)	Abdominal pain (785)	10
Other tests (1010)	Abdominal pain (785)	9
Arthropathy NOS (716.9)	Abdominal pain (785)	9
Hypopotassemia (276.14)	Abdominal pain (785)	8
Encounter for long-term (current) use of aspirin (457.3)	Abdominal pain (785)	8
Degeneration of intervertebral disc (722.6)	Abdominal pain (785)	8
Pain in limb (773)	Abdominal pain (785)	8
Hyposmolality and/or hyponatremia (276.12)	Abdominal pain (785)	7
Anxiety disorder (300.1)	Abdominal pain (785)	7
Shortness of breath (512.7)	Abdominal pain (785)	7
Other dyspnea (512.9)	Abdominal pain (785)	7
Nonspecific chest pain (418)	Abdominal pain (785)	6
Nausea and vomiting (789)	Abdominal pain (785)	5
Tobacco use disorder (318)	Abdominal pain (785)	5
Iron deficiency anemias, unspecified or not due to blood loss (280.1)	Abdominal pain (785)	4
Diarrhea (561.1)	Abdominal pain (785)	4
Osteoarthrosis NOS (740.9)	Abdominal pain (785)	4
Edema (782.3)	Abdominal pain (785)	4
Constipation (563)	Abdominal pain (785)	3
GERD (530.11)	Abdominal pain (785)	2
Other anemias (285)	Abdominal pain (785)	1
Hypovolemia (276.5)	Abdominal pain (785)	1
Acute upper respiratory infections of multiple or unspecified sites (465)	Abdominal pain (785)	1
Hypercholesterolemia (272.11)	Abdominal pain (785)	1
Other specified cardiac dysrhythmias (427.3)	Abdominal pain (785)	1
Other persistent mental disorders due to conditions classified elsewhere (290.3)	Abnormality of gait (350.2)	9
Pain in joint (745)	Abnormality of gait (350.2)	8
Late effects of cerebrovascular disease (433.8)	Abnormality of gait (350.2)	7
Dizziness and giddiness (Light-headedness and vertigo) (386.9)	Abnormality of gait (350.2)	6
Pain in limb (773)	Abnormality of gait (350.2)	3
Dementias (290.1)	Abnormality of gait (350.2)	2
Contusion (916)	Abnormality of gait (350.2)	2
Dysphagia (532)	Abnormality of gait (350.2)	2
Back pain (760)	Abnormality of gait (350.2)	2
Other headache syndromes (339)	Abnormality of gait (350.2)	1
Hyposmolality and/or hyponatremia (276.12)	Acute renal failure (585.1)	10
Hypopotassemia (276.14)	Acute renal failure (585.1)	10
Iron deficiency anemias, unspecified or not due to blood loss (280.1)	Acute renal failure (585.1)	10
Nonrheumatic mitral valve disorders (395.1)	Acute renal failure (585.1)	10
Hypertensive chronic kidney disease (401.22)	Acute renal failure (585.1)	10
Pneumonia (480)	Acute renal failure (585.1)	10
Chronic renal failure [CKD] (585.3)	Acute renal failure (585.1)	10
Decubitus ulcer (707.1)	Acute renal failure (585.1)	10
Fever of unknown origin (783)	Acute renal failure (585.1)	9
Altered mental status (292.4)	Acute renal failure (585.1)	9
Peripheral vascular disease, unspecified (443.9)	Acute renal failure (585.1)	8
Obesity	Acute renal failure (585.1)	8
Hyperlipidemia (272.1)	Acute renal failure (585.1)	8
Tobacco use disorder (318)	Acute renal failure (585.1)	8
Myocardial infarction (411.2)	Acute renal failure (585.1)	8
Cardiac pacemaker in situ (426.91)	Acute renal failure (585.1)	8
Atrial fibrillation (427.21)	Acute renal failure (585.1)	8
Other specified cardiac dysrhythmias (427.3)	Acute renal failure (585.1)	7
Encounter for long-term (current) use of aspirin (457.3)	Acute renal failure (585.1)	7
Dementias (290.1)	Acute renal failure (585.1)	7
Transient cerebral ischemia (433.31)	Acute renal failure (585.1)	7
Shortness of breath (512.7)	Acute renal failure (585.1)	7
Diarrhea (561.1)	Acute renal failure (585.1)	7
Other anemias (285)	Acute renal failure (585.1)	6
Insulin pump user (250.3)	Acute renal failure (585.1)	6
Hyperplasia of prostate (600)	Acute renal failure (585.1)	6
Other disorders of the kidney and ureters (586)	Acute renal failure (585.1)	5
Chronic ulcer of leg or foot (707.2)	Acute renal failure (585.1)	5
Type 2 diabetes (250.2)	Acute renal failure (585.1)	5
Cataract (366)	Acute renal failure (585.1)	5
Anxiety disorder (300.1)	Acute renal failure (585.1)	4
Edema (782.3)	Acute renal failure (585.1)	4
Coronary atherosclerosis (411.4)	Acute renal failure (585.1)	4
Chronic airway obstruction (496)	Acute renal failure (585.1)	3
Constipation (563)	Acute renal failure (585.1)	3
Chronic Kidney Disease, Stage III (585.33)	Acute renal failure (585.1)	3
Obstructive chronic bronchitis (496.21)	Acute renal failure (585.1)	2
Malaise and fatigue (798)	Acute renal failure (585.1)	2
Hypovolemia (276.5)	Acute renal failure (585.1)	2
Late effects of cerebrovascular disease (433.8)	Acute renal failure (585.1)	2
GERD (530.11)	Acute renal failure (585.1)	2
Arthropathy NOS (716.9)	Acute renal failure (585.1)	1
Urinary tract infection (591)	Acute renal failure (585.1)	1
Other dyspnea (512.9)	Acute renal failure (585.1)	1
Other tests (1010)	Acute upper respiratory infections of multiple or unspecified sites (465)	8
Fever of unknown origin (783)	Acute upper respiratory infections of multiple or unspecified sites (465)	8
Dementias (290.1)	Altered mental status (292.4)	10
Other persistent mental disorders due to conditions classified elsewhere (290.3)	Altered mental status (292.4)	10
Fever of unknown origin (783)	Altered mental status (292.4)	10
Hyposmolality and/or hyponatremia (276.12)	Altered mental status (292.4)	9
Hypopotassemia (276.14)	Altered mental status (292.4)	9
Hypovolemia (276.5)	Altered mental status (292.4)	9
Syncope and collapse (788)	Altered mental status (292.4)	9
Other specified cardiac dysrhythmias (427.3)	Altered mental status (292.4)	8
Pneumonia (480)	Altered mental status (292.4)	8
Abnormality of gait (350.2)	Altered mental status (292.4)	7
Other headache syndromes (339)	Altered mental status (292.4)	7
Transient cerebral ischemia (433.31)	Altered mental status (292.4)	6
Tobacco use disorder (318)	Altered mental status (292.4)	2
Anxiety disorder (300.1)	Altered mental status (292.4)	1
Encounter for long-term (current) use of aspirin (457.3)	Altered mental status (292.4)	1
Acute renal failure (585.1)	Altered mental status (292.4)	1
Nausea and vomiting (789)	Altered mental status (292.4)	1
Other disorders of the kidney and ureters (586)	Altered mental status (292.4)	1
Dementias (290.1)	Alzheimer	10
Other persistent mental disorders due to conditions classified elsewhere (290.3)	Alzheimer	10
Memory loss (292.3)	Alzheimer	10
Altered mental status (292.4)	Alzheimer	10
Parkinson's disease (332)	Alzheimer	10
Depression (296.2)	Alzheimer	9
Urinary tract infection (591)	Alzheimer	5
Iron deficiency anemias, unspecified or not due to blood loss (280.1)	Anemia in chronic kidney disease (285.21)	7
Chronic renal failure [CKD] (585.3)	Anemia in chronic kidney disease (285.21)	7
End stage renal disease (585.32)	Anemia in chronic kidney disease (285.21)	6
Chronic Kidney Disease, Stage III (585.33)	Anemia in chronic kidney disease (285.21)	4
Renal dialysis (585.31)	Anemia in chronic kidney disease (285.21)	1
Decubitus ulcer (707.1)	Anemia in chronic kidney disease (285.21)	1
Hyposmolality and/or hyponatremia (276.12)	Anxiety disorder (300.1)	10
Hypovolemia (276.5)	Anxiety disorder (300.1)	10
Syncope and collapse (788)	Anxiety disorder (300.1)	10
Contusion (916)	Anxiety disorder (300.1)	10
Other tests (1010)	Anxiety disorder (300.1)	9
Hypopotassemia (276.14)	Anxiety disorder (300.1)	9
Other headache syndromes (339)	Anxiety disorder (300.1)	9
Dizziness and giddiness (Light-headedness and vertigo) (386.9)	Anxiety disorder (300.1)	9
Other specified cardiac dysrhythmias (427.3)	Anxiety disorder (300.1)	9
Transient cerebral ischemia (433.31)	Anxiety disorder (300.1)	9
Pain in joint (745)	Anxiety disorder (300.1)	9
Altered mental status (292.4)	Anxiety disorder (300.1)	9
Congestive heart failure (CHF) NOS (428.1)	Anxiety disorder (300.1)	8
Tobacco use disorder (318)	Anxiety disorder (300.1)	8
Nonspecific chest pain (418)	Anxiety disorder (300.1)	7
Encounter for long-term (current) use of aspirin (457.3)	Anxiety disorder (300.1)	7
Arthropathy NOS (716.9)	Anxiety disorder (300.1)	7
Back pain (760)	Anxiety disorder (300.1)	7
Pain in limb (773)	Anxiety disorder (300.1)	7
Pneumonia (480)	Anxiety disorder (300.1)	6
Shortness of breath (512.7)	Anxiety disorder (300.1)	6
Injury, NOS (1009)	Anxiety disorder (300.1)	6
Other dyspnea (512.9)	Anxiety disorder (300.1)	6
Acute renal failure (585.1)	Anxiety disorder (300.1)	6
Nonrheumatic mitral valve disorders (395.1)	Anxiety disorder (300.1)	5
Insulin pump user (250.3)	Anxiety disorder (300.1)	4
Hypertensive chronic kidney disease (401.22)	Anxiety disorder (300.1)	4
Hypothyroidism NOS (244.4)	Anxiety disorder (300.1)	4
Constipation (563)	Anxiety disorder (300.1)	4
Urinary tract infection (591)	Anxiety disorder (300.1)	4
Osteopenia or other disorder of bone and cartilage (743.9)	Anxiety disorder (300.1)	4
Nausea and vomiting (789)	Anxiety disorder (300.1)	4
Chronic airway obstruction (496)	Anxiety disorder (300.1)	3
Abdominal pain (785)	Anxiety disorder (300.1)	3
Hypertension	Anxiety disorder (300.1)	2
Depression (296.2)	Anxiety disorder (300.1)	2
Coronary atherosclerosis (411.4)	Anxiety disorder (300.1)	2
Other disorders of the kidney and ureters (586)	Anxiety disorder (300.1)	2
Osteoarthrosis NOS (740.9)	Anxiety disorder (300.1)	2
Symptoms concerning nutrition, metabolism, and development (1002)	Anxiety disorder (300.1)	2
Myocardial infarction (411.2)	Anxiety disorder (300.1)	2
Osteoporosis NOS (743.11)	Anxiety disorder (300.1)	2
Obstructive chronic bronchitis (496.21)	Anxiety disorder (300.1)	1
GERD (530.11)	Anxiety disorder (300.1)	1
Cataract (366)	Arthropathy NOS (716.9)	5
Spondylosis without myelopathy (721.1)	Arthropathy NOS (716.9)	5
Hypovolemia (276.5)	Arthropathy NOS (716.9)	4
Osteoarthritis; localized (740.1)	Arthropathy NOS (716.9)	4
Back pain (760)	Arthropathy NOS (716.9)	4
Obesity	Arthropathy NOS (716.9)	3
Other anemias (285)	Arthropathy NOS (716.9)	3
Anxiety disorder (300.1)	Arthropathy NOS (716.9)	3
Diarrhea (561.1)	Arthropathy NOS (716.9)	3
Urinary tract infection (591)	Arthropathy NOS (716.9)	3
Degeneration of intervertebral disc (722.6)	Arthropathy NOS (716.9)	3
Pain in joint (745)	Arthropathy NOS (716.9)	3
Hypopotassemia (276.14)	Arthropathy NOS (716.9)	2
Tobacco use disorder (318)	Arthropathy NOS (716.9)	2
Transient cerebral ischemia (433.31)	Arthropathy NOS (716.9)	2
Decubitus ulcer (707.1)	Arthropathy NOS (716.9)	2
Pain in limb (773)	Arthropathy NOS (716.9)	2
Shortness of breath (512.7)	Arthropathy NOS (716.9)	1
Nausea and vomiting (789)	Arthropathy NOS (716.9)	1
Encounter for long-term (current) use of aspirin (457.3)	Arthropathy NOS (716.9)	1
Obstructive chronic bronchitis (496.21)	Asthma (495)	4
Other tests (1010)	Asthma (495)	3
Insulin pump user (250.3)	Asthma (495)	1
Shortness of breath (512.7)	Asthma (495)	1
Cough (512.8)	Asthma (495)	1
Other dyspnea (512.9)	Asthma (495)	1
Abnormal electrocardiogram [ECG] [EKG] (426.7)	Asthma (495)	1
Vascular_Disease	Atrial fibrillation (427.21)	10
Other anemias (285)	Atrial fibrillation (427.21)	10
Nonrheumatic mitral valve disorders (395.1)	Atrial fibrillation (427.21)	10
Nonrheumatic aortic valve disorders (395.2)	Atrial fibrillation (427.21)	10
Hypopotassemia (276.14)	Atrial fibrillation (427.21)	8
Cardiac pacemaker in situ (426.91)	Atrial fibrillation (427.21)	7
Other specified cardiac dysrhythmias (427.3)	Atrial fibrillation (427.21)	5
Coronary atherosclerosis (411.4)	Atrial fibrillation (427.21)	4
Acute renal failure (585.1)	Atrial fibrillation (427.21)	2
Hypovolemia (276.5)	Atrial fibrillation (427.21)	1
Encounter for long-term (current) use of anticoagulants (286.2)	Atrial fibrillation (427.21)	1
Nonspecific chest pain (418)	Atrial fibrillation (427.21)	1
Shortness of breath (512.7)	Atrial fibrillation (427.21)	1
Myocardial infarction (411.2)	Atrial fibrillation (427.21)	1
Other tests (1010)	Back pain (760)	10
Other headache syndromes (339)	Back pain (760)	10
Dizziness and giddiness (Light-headedness and vertigo) (386.9)	Back pain (760)	10
Spondylosis without myelopathy (721.1)	Back pain (760)	10
Degeneration of intervertebral disc (722.6)	Back pain (760)	10
Cough (512.8)	Back pain (760)	9
Abnormality of gait (350.2)	Back pain (760)	8
Pain in joint (745)	Back pain (760)	8
Vitamin D deficiency (261.4)	Back pain (760)	6
Arthropathy NOS (716.9)	Back pain (760)	6
Tobacco use disorder (318)	Back pain (760)	4
Encounter for long-term (current) use of aspirin (457.3)	Back pain (760)	4
Injury, NOS (1009)	Back pain (760)	3
Anxiety disorder (300.1)	Back pain (760)	3
Other dyspnea (512.9)	Back pain (760)	3
Nonspecific chest pain (418)	Back pain (760)	2
Pain in limb (773)	Back pain (760)	2
Shortness of breath (512.7)	Back pain (760)	2
Diarrhea (561.1)	Back pain (760)	1
Constipation (563)	Back pain (760)	1
Nausea and vomiting (789)	Back pain (760)	1
Colon cancer (153.2)	Benign neoplasm of colon (208)	4
Hemorrhoids (455)	Benign neoplasm of colon (208)	3
Hypercholesterolemia (272.11)	Benign neoplasm of colon (208)	1
Female	Cancer of prostate (185)	10
Vascular_Disease	Cardiac pacemaker in situ (426.91)	10
Nonrheumatic mitral valve disorders (395.1)	Cardiac pacemaker in situ (426.91)	7
Encounter for long-term (current) use of aspirin (457.3)	Cardiac pacemaker in situ (426.91)	6
Other specified cardiac dysrhythmias (427.3)	Cardiac pacemaker in situ (426.91)	5
Syncope and collapse (788)	Cardiac pacemaker in situ (426.91)	5
Chronic renal failure [CKD] (585.3)	Cardiac pacemaker in situ (426.91)	4
Atrial fibrillation (427.21)	Cardiac pacemaker in situ (426.91)	2
Acute renal failure (585.1)	Cardiac pacemaker in situ (426.91)	2
Coronary atherosclerosis (411.4)	Cardiac pacemaker in situ (426.91)	2
Shortness of breath (512.7)	Cardiac pacemaker in situ (426.91)	2
Hypovolemia (276.5)	Cardiac pacemaker in situ (426.91)	1
Glaucoma (365)	Cataract (366)	3
Senile cataract (366.2)	Cataract (366)	2
Arthropathy NOS (716.9)	Cataract (366)	2
Vascular_Disease	Cerebral artery occlusion, with cerebral infarction (433.21)	10
Encounter for long-term (current) use of anticoagulants (286.2)	Cerebral artery occlusion, with cerebral infarction (433.21)	8
Occlusion and stenosis of precerebral arteries (433.1)	Cerebral artery occlusion, with cerebral infarction (433.21)	6
Urinary tract infection (591)	Cerebral artery occlusion, with cerebral infarction (433.21)	6
Late effects of cerebrovascular disease (433.8)	Cerebral artery occlusion, with cerebral infarction (433.21)	1
Malaise and fatigue (798)	Cerebral artery occlusion, with cerebral infarction (433.21)	1
Obesity	Chronic airway obstruction (496)	10
Hypopotassemia (276.14)	Chronic airway obstruction (496)	10
Tobacco use disorder (318)	Chronic airway obstruction (496)	10
Nonspecific chest pain (418)	Chronic airway obstruction (496)	10
Peripheral vascular disease, unspecified (443.9)	Chronic airway obstruction (496)	10
Asthma (495)	Chronic airway obstruction (496)	10
Shortness of breath (512.7)	Chronic airway obstruction (496)	10
Cough (512.8)	Chronic airway obstruction (496)	10
Other dyspnea (512.9)	Chronic airway obstruction (496)	10
Constipation (563)	Chronic airway obstruction (496)	10
Other tests (1010)	Chronic airway obstruction (496)	9
Insulin pump user (250.3)	Chronic airway obstruction (496)	9
Hyposmolality and/or hyponatremia (276.12)	Chronic airway obstruction (496)	9
Myocardial infarction (411.2)	Chronic airway obstruction (496)	9
Edema (782.3)	Chronic airway obstruction (496)	9
Hyperlipidemia (272.1)	Chronic airway obstruction (496)	9
Pneumonia (480)	Chronic airway obstruction (496)	9
Obstructive chronic bronchitis (496.21)	Chronic airway obstruction (496)	9
Other anemias (285)	Chronic airway obstruction (496)	8
Hypertensive chronic kidney disease (401.22)	Chronic airway obstruction (496)	8
Transient cerebral ischemia (433.31)	Chronic airway obstruction (496)	8
Anxiety disorder (300.1)	Chronic airway obstruction (496)	7
Malaise and fatigue (798)	Chronic airway obstruction (496)	7
Osteoporosis NOS (743.11)	Chronic airway obstruction (496)	7
Other disorders of the kidney and ureters (586)	Chronic airway obstruction (496)	6
Osteoarthrosis NOS (740.9)	Chronic airway obstruction (496)	6
Hypovolemia (276.5)	Chronic airway obstruction (496)	6
Acute renal failure (585.1)	Chronic airway obstruction (496)	5
Coronary atherosclerosis (411.4)	Chronic airway obstruction (496)	5
Heart_Disease	Chronic airway obstruction (496)	4
Other specified cardiac dysrhythmias (427.3)	Chronic airway obstruction (496)	4
GERD (530.11)	Chronic airway obstruction (496)	4
Congestive heart failure (CHF) NOS (428.1)	Chronic airway obstruction (496)	3
Depression (296.2)	Chronic airway obstruction (496)	3
Diverticulosis (562.1)	Chronic airway obstruction (496)	3
Nonrheumatic mitral valve disorders (395.1)	Chronic airway obstruction (496)	2
Atrial fibrillation (427.21)	Chronic airway obstruction (496)	1
Arthropathy NOS (716.9)	Chronic airway obstruction (496)	1
Contusion (916)	Chronic airway obstruction (496)	1
Iron deficiency anemias, unspecified or not due to blood loss (280.1)	Chronic Kidney Disease, Stage III (585.33)	6
Anemia in chronic kidney disease (285.21)	Chronic Kidney Disease, Stage III (585.33)	5
Hypercholesterolemia (272.11)	Chronic Kidney Disease, Stage III (585.33)	4
Other anemias (285)	Chronic Kidney Disease, Stage III (585.33)	3
Hypertensive chronic kidney disease (401.22)	Chronic Kidney Disease, Stage III (585.33)	3
Other tests (1010)	Chronic Kidney Disease, Stage III (585.33)	1
Vitamin D deficiency (261.4)	Chronic Kidney Disease, Stage III (585.33)	1
Type 2 diabetes (250.2)	Chronic Kidney Disease, Stage III (585.33)	1
Hypertensive chronic kidney disease (401.22)	Chronic renal failure [CKD] (585.3)	7
Other tests (1010)	Chronic renal failure [CKD] (585.3)	4
Peripheral vascular disease, unspecified (443.9)	Chronic renal failure [CKD] (585.3)	4
Other anemias (285)	Chronic renal failure [CKD] (585.3)	3
Anemia in chronic kidney disease (285.21)	Chronic renal failure [CKD] (585.3)	3
Primary/intrinsic cardiomyopathies (425.1)	Chronic renal failure [CKD] (585.3)	2
Gout (274.1)	Chronic renal failure [CKD] (585.3)	1
Other disorders of the kidney and ureters (586)	Chronic renal failure [CKD] (585.3)	1
Hypovolemia (276.5)	Chronic renal failure [CKD] (585.3)	1
Vitamin D deficiency (261.4)	Chronic renal failure [CKD] (585.3)	1
Rheumatoid arthritis (714.1)	Chronic ulcer of leg or foot (707.2)	8
Decubitus ulcer (707.1)	Chronic ulcer of leg or foot (707.2)	6
Insulin pump user (250.3)	Chronic ulcer of leg or foot (707.2)	4
Gout (274.1)	Chronic ulcer of leg or foot (707.2)	4
Peripheral vascular disease, unspecified (443.9)	Chronic ulcer of leg or foot (707.2)	4
Acute renal failure (585.1)	Chronic ulcer of leg or foot (707.2)	2
Arthropathy NOS (716.9)	Chronic ulcer of leg or foot (707.2)	2
Obesity	Congestive heart failure (CHF) NOS (428.1)	10
Vascular_Disease	Congestive heart failure (CHF) NOS (428.1)	10
Heart_Disease	Congestive heart failure (CHF) NOS (428.1)	10
Type 2 diabetes (250.2)	Congestive heart failure (CHF) NOS (428.1)	10
Hyposmolality and/or hyponatremia (276.12)	Congestive heart failure (CHF) NOS (428.1)	10
Hypopotassemia (276.14)	Congestive heart failure (CHF) NOS (428.1)	10
Hypovolemia (276.5)	Congestive heart failure (CHF) NOS (428.1)	10
Iron deficiency anemias, unspecified or not due to blood loss (280.1)	Congestive heart failure (CHF) NOS (428.1)	10
Other anemias (285)	Congestive heart failure (CHF) NOS (428.1)	10
Tobacco use disorder (318)	Congestive heart failure (CHF) NOS (428.1)	10
Nonrheumatic mitral valve disorders (395.1)	Congestive heart failure (CHF) NOS (428.1)	10
Nonrheumatic aortic valve disorders (395.2)	Congestive heart failure (CHF) NOS (428.1)	10
Hypertensive chronic kidney disease (401.22)	Congestive heart failure (CHF) NOS (428.1)	10
Myocardial infarction (411.2)	Congestive heart failure (CHF) NOS (428.1)	10
Nonspecific chest pain (418)	Congestive heart failure (CHF) NOS (428.1)	10
Primary/intrinsic cardiomyopathies (425.1)	Congestive heart failure (CHF) NOS (428.1)	10
Cardiac pacemaker in situ (426.91)	Congestive heart failure (CHF) NOS (428.1)	10
Atrial fibrillation (427.21)	Congestive heart failure (CHF) NOS (428.1)	10
Other specified cardiac dysrhythmias (427.3)	Congestive heart failure (CHF) NOS (428.1)	10
Peripheral vascular disease, unspecified (443.9)	Congestive heart failure (CHF) NOS (428.1)	10
Pneumonia (480)	Congestive heart failure (CHF) NOS (428.1)	10
Obstructive chronic bronchitis (496.21)	Congestive heart failure (CHF) NOS (428.1)	10
Shortness of breath (512.7)	Congestive heart failure (CHF) NOS (428.1)	10
Other dyspnea (512.9)	Congestive heart failure (CHF) NOS (428.1)	10
GERD (530.11)	Congestive heart failure (CHF) NOS (428.1)	10
Acute renal failure (585.1)	Congestive heart failure (CHF) NOS (428.1)	10
Chronic renal failure [CKD] (585.3)	Congestive heart failure (CHF) NOS (428.1)	10
Coronary atherosclerosis (411.4)	Congestive heart failure (CHF) NOS (428.1)	9
Constipation (563)	Congestive heart failure (CHF) NOS (428.1)	9
Insulin pump user (250.3)	Congestive heart failure (CHF) NOS (428.1)	8
Gout (274.1)	Congestive heart failure (CHF) NOS (428.1)	7
Chronic airway obstruction (496)	Congestive heart failure (CHF) NOS (428.1)	7
Diarrhea (561.1)	Congestive heart failure (CHF) NOS (428.1)	7
Other disorders of the kidney and ureters (586)	Congestive heart failure (CHF) NOS (428.1)	7
Arthropathy NOS (716.9)	Congestive heart failure (CHF) NOS (428.1)	7
Decubitus ulcer (707.1)	Congestive heart failure (CHF) NOS (428.1)	7
Nausea and vomiting (789)	Congestive heart failure (CHF) NOS (428.1)	6
Transient cerebral ischemia (433.31)	Congestive heart failure (CHF) NOS (428.1)	4
Malaise and fatigue (798)	Congestive heart failure (CHF) NOS (428.1)	4
Hypothyroidism NOS (244.4)	Congestive heart failure (CHF) NOS (428.1)	3
Cough (512.8)	Congestive heart failure (CHF) NOS (428.1)	2
Anxiety disorder (300.1)	Congestive heart failure (CHF) NOS (428.1)	2
Osteoarthrosis NOS (740.9)	Congestive heart failure (CHF) NOS (428.1)	1
Contusion (916)	Congestive heart failure (CHF) NOS (428.1)	1
Asthma (495)	Congestive heart failure (CHF) NOS (428.1)	1
Edema (782.3)	Congestive heart failure (CHF) NOS (428.1)	1
Hyposmolality and/or hyponatremia (276.12)	Constipation (563)	10
Hypovolemia (276.5)	Constipation (563)	10
Abnormality of gait (350.2)	Constipation (563)	10
Other specified cardiac dysrhythmias (427.3)	Constipation (563)	10
Pneumonia (480)	Constipation (563)	10
Decubitus ulcer (707.1)	Constipation (563)	10
Nausea and vomiting (789)	Constipation (563)	10
Symptoms concerning nutrition, metabolism, and development (1002)	Constipation (563)	9
Hypopotassemia (276.14)	Constipation (563)	9
Altered mental status (292.4)	Constipation (563)	9
Other headache syndromes (339)	Constipation (563)	9
Transient cerebral ischemia (433.31)	Constipation (563)	9
Pain in joint (745)	Constipation (563)	9
Back pain (760)	Constipation (563)	9
Other tests (1010)	Constipation (563)	7
Abdominal pain (785)	Constipation (563)	7
Dysphagia (532)	Constipation (563)	7
Contusion (916)	Constipation (563)	7
Tobacco use disorder (318)	Constipation (563)	7
Other anemias (285)	Constipation (563)	6
Dementias (290.1)	Constipation (563)	6
Anxiety disorder (300.1)	Constipation (563)	6
Late effects of cerebrovascular disease (433.8)	Constipation (563)	6
Dizziness and giddiness (Light-headedness and vertigo) (386.9)	Constipation (563)	6
Encounter for long-term (current) use of aspirin (457.3)	Constipation (563)	5
Spondylosis without myelopathy (721.1)	Constipation (563)	5
Pain in limb (773)	Constipation (563)	5
Acute renal failure (585.1)	Constipation (563)	1
Nonspecific chest pain (418)	Constipation (563)	1
Shortness of breath (512.7)	Constipation (563)	1
Injury, NOS (1009)	Contusion (916)	10
Other persistent mental disorders due to conditions classified elsewhere (290.3)	Contusion (916)	9
Other headache syndromes (339)	Contusion (916)	9
Abnormality of gait (350.2)	Contusion (916)	7
Pain in joint (745)	Contusion (916)	7
Pain in limb (773)	Contusion (916)	5
Hypovolemia (276.5)	Contusion (916)	4
Syncope and collapse (788)	Contusion (916)	2
Spondylosis without myelopathy (721.1)	Contusion (916)	1
Nonspecific chest pain (418)	Contusion (916)	1
Heart_Disease	Coronary atherosclerosis (411.4)	10
Female	Coronary atherosclerosis (411.4)	10
Tobacco use disorder (318)	Coronary atherosclerosis (411.4)	10
Dizziness and giddiness (Light-headedness and vertigo) (386.9)	Coronary atherosclerosis (411.4)	10
Nonrheumatic mitral valve disorders (395.1)	Coronary atherosclerosis (411.4)	10
Nonrheumatic aortic valve disorders (395.2)	Coronary atherosclerosis (411.4)	10
Myocardial infarction (411.2)	Coronary atherosclerosis (411.4)	10
Primary/intrinsic cardiomyopathies (425.1)	Coronary atherosclerosis (411.4)	10
Chronic renal failure [CKD] (585.3)	Coronary atherosclerosis (411.4)	10
Other disorders of the kidney and ureters (586)	Coronary atherosclerosis (411.4)	10
Abdominal pain (785)	Coronary atherosclerosis (411.4)	10
Syncope and collapse (788)	Coronary atherosclerosis (411.4)	10
Hyposmolality and/or hyponatremia (276.12)	Coronary atherosclerosis (411.4)	9
Other anemias (285)	Coronary atherosclerosis (411.4)	9
Occlusion and stenosis of precerebral arteries (433.1)	Coronary atherosclerosis (411.4)	9
Peripheral vascular disease, unspecified (443.9)	Coronary atherosclerosis (411.4)	9
Pneumonia (480)	Coronary atherosclerosis (411.4)	9
Hyperplasia of prostate (600)	Coronary atherosclerosis (411.4)	9
Cardiac pacemaker in situ (426.91)	Coronary atherosclerosis (411.4)	8
Encounter for long-term (current) use of aspirin (457.3)	Coronary atherosclerosis (411.4)	8
Other specified cardiac dysrhythmias (427.3)	Coronary atherosclerosis (411.4)	7
Other dyspnea (512.9)	Coronary atherosclerosis (411.4)	7
Transient cerebral ischemia (433.31)	Coronary atherosclerosis (411.4)	7
Hypercholesterolemia (272.11)	Coronary atherosclerosis (411.4)	6
Shortness of breath (512.7)	Coronary atherosclerosis (411.4)	6
Acute renal failure (585.1)	Coronary atherosclerosis (411.4)	6
Spondylosis without myelopathy (721.1)	Coronary atherosclerosis (411.4)	6
Atrial fibrillation (427.21)	Coronary atherosclerosis (411.4)	6
Obstructive chronic bronchitis (496.21)	Coronary atherosclerosis (411.4)	6
Anxiety disorder (300.1)	Coronary atherosclerosis (411.4)	6
Obesity	Coronary atherosclerosis (411.4)	5
Type 2 diabetes (250.2)	Coronary atherosclerosis (411.4)	5
Hypertensive chronic kidney disease (401.22)	Coronary atherosclerosis (411.4)	5
Nonspecific chest pain (418)	Coronary atherosclerosis (411.4)	5
Chronic airway obstruction (496)	Coronary atherosclerosis (411.4)	5
Hypovolemia (276.5)	Coronary atherosclerosis (411.4)	5
Urinary tract infection (591)	Coronary atherosclerosis (411.4)	5
Insulin pump user (250.3)	Coronary atherosclerosis (411.4)	4
Hyperlipidemia (272.1)	Coronary atherosclerosis (411.4)	4
Vascular_Disease	Coronary atherosclerosis (411.4)	4
Malaise and fatigue (798)	Coronary atherosclerosis (411.4)	3
Hypopotassemia (276.14)	Coronary atherosclerosis (411.4)	3
Contusion (916)	Coronary atherosclerosis (411.4)	3
GERD (530.11)	Coronary atherosclerosis (411.4)	1
Iron deficiency anemias, unspecified or not due to blood loss (280.1)	Coronary atherosclerosis (411.4)	1
Congestive heart failure (CHF) NOS (428.1)	Coronary atherosclerosis (411.4)	1
Depression (296.2)	Coronary atherosclerosis (411.4)	1
Arthropathy NOS (716.9)	Coronary atherosclerosis (411.4)	1
Acute upper respiratory infections of multiple or unspecified sites (465)	Cough (512.8)	10
Fever of unknown origin (783)	Cough (512.8)	10
Other tests (1010)	Cough (512.8)	9
Asthma (495)	Cough (512.8)	9
Pneumonia (480)	Cough (512.8)	8
Obstructive chronic bronchitis (496.21)	Cough (512.8)	4
Other dyspnea (512.9)	Cough (512.8)	4
Nonspecific chest pain (418)	Cough (512.8)	2
Shortness of breath (512.7)	Cough (512.8)	2
Hypopotassemia (276.14)	Cough (512.8)	1
Dizziness and giddiness (Light-headedness and vertigo) (386.9)	Cough (512.8)	1
Pain in joint (745)	Cough (512.8)	1
Back pain (760)	Cough (512.8)	1
Pain in limb (773)	Cough (512.8)	1
Insulin pump user (250.3)	Decubitus ulcer (707.1)	6
Hypovolemia (276.5)	Decubitus ulcer (707.1)	5
Anemia in chronic kidney disease (285.21)	Decubitus ulcer (707.1)	4
Chronic ulcer of leg or foot (707.2)	Decubitus ulcer (707.1)	4
Peripheral vascular disease, unspecified (443.9)	Decubitus ulcer (707.1)	3
Arthropathy NOS (716.9)	Decubitus ulcer (707.1)	2
Hypopotassemia (276.14)	Decubitus ulcer (707.1)	1
Spondylosis without myelopathy (721.1)	Degeneration of intervertebral disc (722.6)	6
Other headache syndromes (339)	Degeneration of intervertebral disc (722.6)	5
Arthropathy NOS (716.9)	Degeneration of intervertebral disc (722.6)	2
Nonrheumatic mitral valve disorders (395.1)	Degeneration of intervertebral disc (722.6)	1
Encounter for long-term (current) use of anticoagulants (286.2)	Degeneration of intervertebral disc (722.6)	1
Injury, NOS (1009)	Dementias (290.1)	9
Other persistent mental disorders due to conditions classified elsewhere (290.3)	Dementias (290.1)	9
Abnormality of gait (350.2)	Dementias (290.1)	3
Acute renal failure (585.1)	Dementias (290.1)	2
Constipation (563)	Dementias (290.1)	2
Obesity	Depression (296.2)	10
Injury, NOS (1009)	Depression (296.2)	10
Other tests (1010)	Depression (296.2)	10
Insulin pump user (250.3)	Depression (296.2)	10
Hypopotassemia (276.14)	Depression (296.2)	10
Other anemias (285)	Depression (296.2)	10
Dementias (290.1)	Depression (296.2)	10
Other persistent mental disorders due to conditions classified elsewhere (290.3)	Depression (296.2)	10
Altered mental status (292.4)	Depression (296.2)	10
Tobacco use disorder (318)	Depression (296.2)	10
Parkinson's disease (332)	Depression (296.2)	10
Other headache syndromes (339)	Depression (296.2)	10
Abnormality of gait (350.2)	Depression (296.2)	10
Nonspecific chest pain (418)	Depression (296.2)	10
Congestive heart failure (CHF) NOS (428.1)	Depression (296.2)	10
Late effects of cerebrovascular disease (433.8)	Depression (296.2)	10
Pneumonia (480)	Depression (296.2)	10
Shortness of breath (512.7)	Depression (296.2)	10
Other dyspnea (512.9)	Depression (296.2)	10
Constipation (563)	Depression (296.2)	10
Acute renal failure (585.1)	Depression (296.2)	10
Arthropathy NOS (716.9)	Depression (296.2)	10
Osteoporosis NOS (743.11)	Depression (296.2)	10
Pain in joint (745)	Depression (296.2)	10
Back pain (760)	Depression (296.2)	10
Abdominal pain (785)	Depression (296.2)	10
Nausea and vomiting (789)	Depression (296.2)	10
Contusion (916)	Depression (296.2)	10
Symptoms concerning nutrition, metabolism, and development (1002)	Depression (296.2)	9
Other specified cardiac dysrhythmias (427.3)	Depression (296.2)	9
Cough (512.8)	Depression (296.2)	9
Dysphagia (532)	Depression (296.2)	9
Diarrhea (561.1)	Depression (296.2)	9
Urinary tract infection (591)	Depression (296.2)	9
Anxiety disorder (300.1)	Depression (296.2)	8
Transient cerebral ischemia (433.31)	Depression (296.2)	8
Chronic airway obstruction (496)	Depression (296.2)	7
Osteoarthrosis NOS (740.9)	Depression (296.2)	7
Edema (782.3)	Depression (296.2)	7
Fever of unknown origin (783)	Depression (296.2)	7
Dizziness and giddiness (Light-headedness and vertigo) (386.9)	Depression (296.2)	7
Hypertension	Depression (296.2)	6
GERD (530.11)	Depression (296.2)	6
Pain in limb (773)	Depression (296.2)	6
Myocardial infarction (411.2)	Depression (296.2)	5
Malaise and fatigue (798)	Depression (296.2)	5
Essential hypertension (401.1)	Depression (296.2)	4
Hyposmolality and/or hyponatremia (276.12)	Depression (296.2)	4
Hypovolemia (276.5)	Depression (296.2)	4
Nonrheumatic mitral valve disorders (395.1)	Depression (296.2)	4
Obstructive chronic bronchitis (496.21)	Depression (296.2)	3
Hypothyroidism NOS (244.4)	Depression (296.2)	2
Atrial fibrillation (427.21)	Depression (296.2)	1
Encounter for long-term (current) use of aspirin (457.3)	Depression (296.2)	1
Symptoms concerning nutrition, metabolism, and development (1002)	Diarrhea (561.1)	10
Altered mental status (292.4)	Diarrhea (561.1)	10
Pneumonia (480)	Diarrhea (561.1)	10
Hypopotassemia (276.14)	Diarrhea (561.1)	9
Hypovolemia (276.5)	Diarrhea (561.1)	8
Diverticulosis (562.1)	Diarrhea (561.1)	8
Back pain (760)	Diarrhea (561.1)	8
Pain in joint (745)	Diarrhea (561.1)	8
Dizziness and giddiness (Light-headedness and vertigo) (386.9)	Diarrhea (561.1)	7
Abdominal pain (785)	Diarrhea (561.1)	6
Other anemias (285)	Diarrhea (561.1)	5
Other tests (1010)	Diarrhea (561.1)	5
Hyposmolality and/or hyponatremia (276.12)	Diarrhea (561.1)	5
Nausea and vomiting (789)	Diarrhea (561.1)	4
Pain in limb (773)	Diarrhea (561.1)	4
Tobacco use disorder (318)	Diarrhea (561.1)	4
Arthropathy NOS (716.9)	Diarrhea (561.1)	3
Acute renal failure (585.1)	Diarrhea (561.1)	2
Fever of unknown origin (783)	Diarrhea (561.1)	2
Shortness of breath (512.7)	Diarrhea (561.1)	2
Other dyspnea (512.9)	Diarrhea (561.1)	2
Congestive heart failure (CHF) NOS (428.1)	Diarrhea (561.1)	1
Edema (782.3)	Diarrhea (561.1)	1
Gout (274.1)	Diarrhea (561.1)	1
Iron deficiency anemias, unspecified or not due to blood loss (280.1)	Diverticulosis (562.1)	6
Colon cancer (153.2)	Diverticulosis (562.1)	5
Benign neoplasm of colon (208)	Diverticulosis (562.1)	4
Hemorrhoids (455)	Diverticulosis (562.1)	2
Other anemias (285)	Diverticulosis (562.1)	2
Other tests (1010)	Dizziness and giddiness (Light-headedness and vertigo) (386.9)	10
Other headache syndromes (339)	Dizziness and giddiness (Light-headedness and vertigo) (386.9)	10
Abnormal electrocardiogram [ECG] [EKG] (426.7)	Dizziness and giddiness (Light-headedness and vertigo) (386.9)	10
Syncope and collapse (788)	Dizziness and giddiness (Light-headedness and vertigo) (386.9)	10
Occlusion and stenosis of precerebral arteries (433.1)	Dizziness and giddiness (Light-headedness and vertigo) (386.9)	7
Cough (512.8)	Dizziness and giddiness (Light-headedness and vertigo) (386.9)	7
Other specified cardiac dysrhythmias (427.3)	Dizziness and giddiness (Light-headedness and vertigo) (386.9)	5
Abnormality of gait (350.2)	Dizziness and giddiness (Light-headedness and vertigo) (386.9)	4
Acute upper respiratory infections of multiple or unspecified sites (465)	Dizziness and giddiness (Light-headedness and vertigo) (386.9)	4
Spondylosis without myelopathy (721.1)	Dizziness and giddiness (Light-headedness and vertigo) (386.9)	2
Shortness of breath (512.7)	Dizziness and giddiness (Light-headedness and vertigo) (386.9)	2
Other dyspnea (512.9)	Dizziness and giddiness (Light-headedness and vertigo) (386.9)	2
Hypovolemia (276.5)	Dizziness and giddiness (Light-headedness and vertigo) (386.9)	2
Pain in limb (773)	Dizziness and giddiness (Light-headedness and vertigo) (386.9)	2
Nonspecific chest pain (418)	Dizziness and giddiness (Light-headedness and vertigo) (386.9)	1
Anxiety disorder (300.1)	Dizziness and giddiness (Light-headedness and vertigo) (386.9)	1
Pain in joint (745)	Dizziness and giddiness (Light-headedness and vertigo) (386.9)	1
Late effects of cerebrovascular disease (433.8)	Dysphagia (532)	5
Obesity	Edema (782.3)	10
Other tests (1010)	Edema (782.3)	10
Hypopotassemia (276.14)	Edema (782.3)	10
Other anemias (285)	Edema (782.3)	10
Atrial fibrillation (427.21)	Edema (782.3)	10
Obstructive chronic bronchitis (496.21)	Edema (782.3)	10
Cough (512.8)	Edema (782.3)	10
Other dyspnea (512.9)	Edema (782.3)	10
Chronic ulcer of leg or foot (707.2)	Edema (782.3)	10
Pain in joint (745)	Edema (782.3)	10
Back pain (760)	Edema (782.3)	10
Nonrheumatic mitral valve disorders (395.1)	Edema (782.3)	9
Nonspecific chest pain (418)	Edema (782.3)	9
Congestive heart failure (CHF) NOS (428.1)	Edema (782.3)	9
Shortness of breath (512.7)	Edema (782.3)	9
Urinary tract infection (591)	Edema (782.3)	9
Gout (274.1)	Edema (782.3)	9
Hypertensive chronic kidney disease (401.22)	Edema (782.3)	9
Peripheral vascular disease, unspecified (443.9)	Edema (782.3)	8
Diarrhea (561.1)	Edema (782.3)	8
Other disorders of the kidney and ureters (586)	Edema (782.3)	8
Pain in limb (773)	Edema (782.3)	8
Insulin pump user (250.3)	Edema (782.3)	7
Contusion (916)	Edema (782.3)	6
Arthropathy NOS (716.9)	Edema (782.3)	4
Nausea and vomiting (789)	Edema (782.3)	4
Acute renal failure (585.1)	Edema (782.3)	3
Malaise and fatigue (798)	Edema (782.3)	3
Osteoarthrosis NOS (740.9)	Edema (782.3)	2
Chronic Kidney Disease, Stage III (585.33)	Edema (782.3)	2
Hypertension	Edema (782.3)	2
Abdominal pain (785)	Edema (782.3)	2
Vitamin D deficiency (261.4)	Edema (782.3)	1
Asthma (495)	Edema (782.3)	1
Chronic airway obstruction (496)	Edema (782.3)	1
GERD (530.11)	Edema (782.3)	1
Other venous embolism and thrombosis (452)	Edema (782.3)	1
Chronic renal failure [CKD] (585.3)	Edema (782.3)	1
Deep vein thrombosis [DVT] (452.2)	Encounter for long-term (current) use of anticoagulants (286.2)	10
Mixed hyperlipidemia (272.13)	Encounter for long-term (current) use of anticoagulants (286.2)	9
Atrial fibrillation (427.21)	Encounter for long-term (current) use of anticoagulants (286.2)	9
Other venous embolism and thrombosis (452)	Encounter for long-term (current) use of anticoagulants (286.2)	7
Nonrheumatic aortic valve disorders (395.2)	Encounter for long-term (current) use of anticoagulants (286.2)	4
Pain in limb (773)	Encounter for long-term (current) use of anticoagulants (286.2)	3
Shortness of breath (512.7)	Encounter for long-term (current) use of anticoagulants (286.2)	3
Hypopotassemia (276.14)	Encounter for long-term (current) use of aspirin (457.3)	10
Iron deficiency anemias, unspecified or not due to blood loss (280.1)	Encounter for long-term (current) use of aspirin (457.3)	10
Pain in joint (745)	Encounter for long-term (current) use of aspirin (457.3)	10
Other tests (1010)	Encounter for long-term (current) use of aspirin (457.3)	9
Dizziness and giddiness (Light-headedness and vertigo) (386.9)	Encounter for long-term (current) use of aspirin (457.3)	9
Occlusion and stenosis of precerebral arteries (433.1)	Encounter for long-term (current) use of aspirin (457.3)	9
Pneumonia (480)	Encounter for long-term (current) use of aspirin (457.3)	9
Arthropathy NOS (716.9)	Encounter for long-term (current) use of aspirin (457.3)	9
Other specified cardiac dysrhythmias (427.3)	Encounter for long-term (current) use of aspirin (457.3)	7
Peripheral vascular disease, unspecified (443.9)	Encounter for long-term (current) use of aspirin (457.3)	7
Altered mental status (292.4)	Encounter for long-term (current) use of aspirin (457.3)	7
Tobacco use disorder (318)	Encounter for long-term (current) use of aspirin (457.3)	6
Back pain (760)	Encounter for long-term (current) use of aspirin (457.3)	6
Nonspecific chest pain (418)	Encounter for long-term (current) use of aspirin (457.3)	5
Pain in limb (773)	Encounter for long-term (current) use of aspirin (457.3)	5
Nonrheumatic mitral valve disorders (395.1)	Encounter for long-term (current) use of aspirin (457.3)	4
Spondylosis without myelopathy (721.1)	Encounter for long-term (current) use of aspirin (457.3)	4
Contusion (916)	Encounter for long-term (current) use of aspirin (457.3)	4
Obesity	Encounter for long-term (current) use of aspirin (457.3)	4
Hyperlipidemia (272.1)	Encounter for long-term (current) use of aspirin (457.3)	4
Myocardial infarction (411.2)	Encounter for long-term (current) use of aspirin (457.3)	4
Cardiac pacemaker in situ (426.91)	Encounter for long-term (current) use of aspirin (457.3)	4
Transient cerebral ischemia (433.31)	Encounter for long-term (current) use of aspirin (457.3)	4
Hyperplasia of prostate (600)	Encounter for long-term (current) use of aspirin (457.3)	4
Abnormal electrocardiogram [ECG] [EKG] (426.7)	Encounter for long-term (current) use of aspirin (457.3)	3
Insulin pump user (250.3)	Encounter for long-term (current) use of aspirin (457.3)	3
Anxiety disorder (300.1)	Encounter for long-term (current) use of aspirin (457.3)	3
Shortness of breath (512.7)	Encounter for long-term (current) use of aspirin (457.3)	3
Constipation (563)	Encounter for long-term (current) use of aspirin (457.3)	3
Gout (274.1)	Encounter for long-term (current) use of aspirin (457.3)	2
Coronary atherosclerosis (411.4)	Encounter for long-term (current) use of aspirin (457.3)	2
Other dyspnea (512.9)	Encounter for long-term (current) use of aspirin (457.3)	2
Acute renal failure (585.1)	Encounter for long-term (current) use of aspirin (457.3)	2
Hypovolemia (276.5)	Encounter for long-term (current) use of aspirin (457.3)	2
Cataract (366)	Encounter for long-term (current) use of aspirin (457.3)	2
Urinary tract infection (591)	Encounter for long-term (current) use of aspirin (457.3)	2
GERD (530.11)	Encounter for long-term (current) use of aspirin (457.3)	1
Osteoarthrosis NOS (740.9)	Encounter for long-term (current) use of aspirin (457.3)	1
Abdominal pain (785)	Encounter for long-term (current) use of aspirin (457.3)	1
Malaise and fatigue (798)	Encounter for long-term (current) use of aspirin (457.3)	1
Hypertensive chronic kidney disease (401.22)	Encounter for long-term (current) use of aspirin (457.3)	1
Other anemias (285)	Encounter for long-term (current) use of aspirin (457.3)	1
Anemia in chronic kidney disease (285.21)	End stage renal disease (585.32)	2
Renal dialysis (585.31)	End stage renal disease (585.32)	2
Other tests (1010)	End stage renal disease (585.32)	1
Obesity	Essential hypertension (401.1)	10
Vascular_Disease	Essential hypertension (401.1)	10
Hypertension	Essential hypertension (401.1)	10
Symptoms concerning nutrition, metabolism, and development (1002)	Essential hypertension (401.1)	10
Injury, NOS (1009)	Essential hypertension (401.1)	10
Other tests (1010)	Essential hypertension (401.1)	10
Type 2 diabetes (250.2)	Essential hypertension (401.1)	10
Vitamin D deficiency (261.4)	Essential hypertension (401.1)	10
Hypercholesterolemia (272.11)	Essential hypertension (401.1)	10
Mixed hyperlipidemia (272.13)	Essential hypertension (401.1)	10
Gout (274.1)	Essential hypertension (401.1)	10
Hyposmolality and/or hyponatremia (276.12)	Essential hypertension (401.1)	10
Hypopotassemia (276.14)	Essential hypertension (401.1)	10
Hypovolemia (276.5)	Essential hypertension (401.1)	10
Iron deficiency anemias, unspecified or not due to blood loss (280.1)	Essential hypertension (401.1)	10
Other anemias (285)	Essential hypertension (401.1)	10
Other persistent mental disorders due to conditions classified elsewhere (290.3)	Essential hypertension (401.1)	10
Altered mental status (292.4)	Essential hypertension (401.1)	10
Anxiety disorder (300.1)	Essential hypertension (401.1)	10
Tobacco use disorder (318)	Essential hypertension (401.1)	10
Other headache syndromes (339)	Essential hypertension (401.1)	10
Dizziness and giddiness (Light-headedness and vertigo) (386.9)	Essential hypertension (401.1)	10
Nonrheumatic mitral valve disorders (395.1)	Essential hypertension (401.1)	10
Nonrheumatic aortic valve disorders (395.2)	Essential hypertension (401.1)	10
Coronary atherosclerosis (411.4)	Essential hypertension (401.1)	10
Nonspecific chest pain (418)	Essential hypertension (401.1)	10
Atrial fibrillation (427.21)	Essential hypertension (401.1)	10
Other specified cardiac dysrhythmias (427.3)	Essential hypertension (401.1)	10
Congestive heart failure (CHF) NOS (428.1)	Essential hypertension (401.1)	10
Transient cerebral ischemia (433.31)	Essential hypertension (401.1)	10
Late effects of cerebrovascular disease (433.8)	Essential hypertension (401.1)	10
Peripheral vascular disease, unspecified (443.9)	Essential hypertension (401.1)	10
Encounter for long-term (current) use of aspirin (457.3)	Essential hypertension (401.1)	10
Pneumonia (480)	Essential hypertension (401.1)	10
Chronic airway obstruction (496)	Essential hypertension (401.1)	10
Shortness of breath (512.7)	Essential hypertension (401.1)	10
Cough (512.8)	Essential hypertension (401.1)	10
Other dyspnea (512.9)	Essential hypertension (401.1)	10
GERD (530.11)	Essential hypertension (401.1)	10
Diarrhea (561.1)	Essential hypertension (401.1)	10
Diverticulosis (562.1)	Essential hypertension (401.1)	10
Constipation (563)	Essential hypertension (401.1)	10
Acute renal failure (585.1)	Essential hypertension (401.1)	10
Chronic renal failure [CKD] (585.3)	Essential hypertension (401.1)	10
Chronic Kidney Disease, Stage III (585.33)	Essential hypertension (401.1)	10
Other disorders of the kidney and ureters (586)	Essential hypertension (401.1)	10
Urinary tract infection (591)	Essential hypertension (401.1)	10
Hyperplasia of prostate (600)	Essential hypertension (401.1)	10
Arthropathy NOS (716.9)	Essential hypertension (401.1)	10
Osteoarthrosis NOS (740.9)	Essential hypertension (401.1)	10
Osteoporosis NOS (743.11)	Essential hypertension (401.1)	10
Osteopenia or other disorder of bone and cartilage (743.9)	Essential hypertension (401.1)	10
Pain in joint (745)	Essential hypertension (401.1)	10
Back pain (760)	Essential hypertension (401.1)	10
Pain in limb (773)	Essential hypertension (401.1)	10
Edema (782.3)	Essential hypertension (401.1)	10
Abdominal pain (785)	Essential hypertension (401.1)	10
Syncope and collapse (788)	Essential hypertension (401.1)	10
Nausea and vomiting (789)	Essential hypertension (401.1)	10
Contusion (916)	Essential hypertension (401.1)	10
Diabetes	Essential hypertension (401.1)	9
Hyperlipidemia (272.1)	Essential hypertension (401.1)	9
Glaucoma (365)	Essential hypertension (401.1)	9
Cataract (366)	Essential hypertension (401.1)	9
Occlusion and stenosis of precerebral arteries (433.1)	Essential hypertension (401.1)	9
Malaise and fatigue (798)	Essential hypertension (401.1)	9
Cerebral artery occlusion, with cerebral infarction (433.21)	Essential hypertension (401.1)	8
Asthma (495)	Essential hypertension (401.1)	7
Depression (296.2)	Essential hypertension (401.1)	6
Acute upper respiratory infections of multiple or unspecified sites (465)	Essential hypertension (401.1)	5
Abnormal electrocardiogram [ECG] [EKG] (426.7)	Essential hypertension (401.1)	4
Benign neoplasm of colon (208)	Essential hypertension (401.1)	3
Hypothyroidism NOS (244.4)	Essential hypertension (401.1)	3
Spondylosis without myelopathy (721.1)	Essential hypertension (401.1)	2
Heart_Disease	Essential hypertension (401.1)	2
Dementias (290.1)	Essential hypertension (401.1)	1
Cardiac pacemaker in situ (426.91)	Essential hypertension (401.1)	1
Osteoarthritis; localized (740.1)	Essential hypertension (401.1)	1
Obesity	GERD (530.11)	10
Other tests (1010)	GERD (530.11)	10
Insulin pump user (250.3)	GERD (530.11)	10
Hyposmolality and/or hyponatremia (276.12)	GERD (530.11)	10
Hypopotassemia (276.14)	GERD (530.11)	10
Iron deficiency anemias, unspecified or not due to blood loss (280.1)	GERD (530.11)	10
Altered mental status (292.4)	GERD (530.11)	10
Tobacco use disorder (318)	GERD (530.11)	10
Other headache syndromes (339)	GERD (530.11)	10
Dizziness and giddiness (Light-headedness and vertigo) (386.9)	GERD (530.11)	10
Nonspecific chest pain (418)	GERD (530.11)	10
Pneumonia (480)	GERD (530.11)	10
Asthma (495)	GERD (530.11)	10
Shortness of breath (512.7)	GERD (530.11)	10
Cough (512.8)	GERD (530.11)	10
Other dyspnea (512.9)	GERD (530.11)	10
Dysphagia (532)	GERD (530.11)	10
Diarrhea (561.1)	GERD (530.11)	10
Diverticulosis (562.1)	GERD (530.11)	10
Constipation (563)	GERD (530.11)	10
Arthropathy NOS (716.9)	GERD (530.11)	10
Spondylosis without myelopathy (721.1)	GERD (530.11)	10
Osteoporosis NOS (743.11)	GERD (530.11)	10
Pain in joint (745)	GERD (530.11)	10
Back pain (760)	GERD (530.11)	10
Nausea and vomiting (789)	GERD (530.11)	10
Anxiety disorder (300.1)	GERD (530.11)	9
Myocardial infarction (411.2)	GERD (530.11)	9
Abnormal electrocardiogram [ECG] [EKG] (426.7)	GERD (530.11)	9
Encounter for long-term (current) use of aspirin (457.3)	GERD (530.11)	9
Osteoarthritis; localized (740.1)	GERD (530.11)	9
Pain in limb (773)	GERD (530.11)	9
Fever of unknown origin (783)	GERD (530.11)	9
Hyperlipidemia (272.1)	GERD (530.11)	9
Coronary atherosclerosis (411.4)	GERD (530.11)	9
Other specified cardiac dysrhythmias (427.3)	GERD (530.11)	8
Acute renal failure (585.1)	GERD (530.11)	8
Edema (782.3)	GERD (530.11)	8
Abdominal pain (785)	GERD (530.11)	8
Transient cerebral ischemia (433.31)	GERD (530.11)	8
Other anemias (285)	GERD (530.11)	7
Nonrheumatic mitral valve disorders (395.1)	GERD (530.11)	7
Acute upper respiratory infections of multiple or unspecified sites (465)	GERD (530.11)	7
Chronic airway obstruction (496)	GERD (530.11)	6
Urinary tract infection (591)	GERD (530.11)	6
Osteoarthrosis NOS (740.9)	GERD (530.11)	5
Hypothyroidism NOS (244.4)	GERD (530.11)	5
Hypertension	GERD (530.11)	4
Depression (296.2)	GERD (530.11)	4
Hypertensive chronic kidney disease (401.22)	GERD (530.11)	4
Malaise and fatigue (798)	GERD (530.11)	3
Degeneration of intervertebral disc (722.6)	GERD (530.11)	3
Hypovolemia (276.5)	GERD (530.11)	2
Peripheral vascular disease, unspecified (443.9)	GERD (530.11)	1
Hyperplasia of prostate (600)	GERD (530.11)	1
Syncope and collapse (788)	GERD (530.11)	1
Cataract (366)	GERD (530.11)	1
Other tests (1010)	Glaucoma (365)	3
Cataract (366)	Glaucoma (365)	2
Obesity	Gout (274.1)	7
Chronic renal failure [CKD] (585.3)	Gout (274.1)	7
Other disorders of the kidney and ureters (586)	Gout (274.1)	6
Hyperlipidemia (272.1)	Gout (274.1)	6
Congestive heart failure (CHF) NOS (428.1)	Gout (274.1)	3
Diarrhea (561.1)	Gout (274.1)	2
Osteoarthrosis NOS (740.9)	Gout (274.1)	1
Encounter for long-term (current) use of aspirin (457.3)	Gout (274.1)	1
Chronic ulcer of leg or foot (707.2)	Gout (274.1)	1
Colon cancer (153.2)	Hemorrhoids (455)	1
Benign neoplasm of colon (208)	Hemorrhoids (455)	1
Hypertension	Hypercholesterolemia (272.11)	4
Hypothyroidism NOS (244.4)	Hypercholesterolemia (272.11)	4
Coronary atherosclerosis (411.4)	Hypercholesterolemia (272.11)	4
Chronic Kidney Disease, Stage III (585.33)	Hypercholesterolemia (272.11)	2
Vitamin D deficiency (261.4)	Hypercholesterolemia (272.11)	1
Dizziness and giddiness (Light-headedness and vertigo) (386.9)	Hypercholesterolemia (272.11)	1
Diabetes	Hyperlipidemia (272.1)	10
Hypertension	Hyperlipidemia (272.1)	10
Other tests (1010)	Hyperlipidemia (272.1)	10
Hypothyroidism NOS (244.4)	Hyperlipidemia (272.1)	10
Other anemias (285)	Hyperlipidemia (272.1)	10
Tobacco use disorder (318)	Hyperlipidemia (272.1)	10
Atrial fibrillation (427.21)	Hyperlipidemia (272.1)	10
Occlusion and stenosis of precerebral arteries (433.1)	Hyperlipidemia (272.1)	10
Peripheral vascular disease, unspecified (443.9)	Hyperlipidemia (272.1)	10
Chronic renal failure [CKD] (585.3)	Hyperlipidemia (272.1)	10
Osteoporosis NOS (743.11)	Hyperlipidemia (272.1)	10
Osteopenia or other disorder of bone and cartilage (743.9)	Hyperlipidemia (272.1)	10
Back pain (760)	Hyperlipidemia (272.1)	10
Benign neoplasm of colon (208)	Hyperlipidemia (272.1)	9
Vitamin D deficiency (261.4)	Hyperlipidemia (272.1)	9
Pain in joint (745)	Hyperlipidemia (272.1)	9
Encounter for long-term (current) use of anticoagulants (286.2)	Hyperlipidemia (272.1)	8
Other disorders of the kidney and ureters (586)	Hyperlipidemia (272.1)	8
Cough (512.8)	Hyperlipidemia (272.1)	7
Coronary atherosclerosis (411.4)	Hyperlipidemia (272.1)	6
Encounter for long-term (current) use of aspirin (457.3)	Hyperlipidemia (272.1)	6
Nonrheumatic mitral valve disorders (395.1)	Hyperlipidemia (272.1)	6
Hyperplasia of prostate (600)	Hyperlipidemia (272.1)	5
Other specified cardiac dysrhythmias (427.3)	Hyperlipidemia (272.1)	4
Abdominal pain (785)	Hyperlipidemia (272.1)	4
Gout (274.1)	Hyperlipidemia (272.1)	3
Shortness of breath (512.7)	Hyperlipidemia (272.1)	3
Other dyspnea (512.9)	Hyperlipidemia (272.1)	3
Pain in limb (773)	Hyperlipidemia (272.1)	3
Nonspecific chest pain (418)	Hyperlipidemia (272.1)	2
Acute renal failure (585.1)	Hyperlipidemia (272.1)	2
Dizziness and giddiness (Light-headedness and vertigo) (386.9)	Hyperlipidemia (272.1)	2
Obesity	Hyperlipidemia (272.1)	1
Type 2 diabetes (250.2)	Hyperlipidemia (272.1)	1
Hypertensive chronic kidney disease (401.22)	Hyperlipidemia (272.1)	1
Chronic airway obstruction (496)	Hyperlipidemia (272.1)	1
GERD (530.11)	Hyperlipidemia (272.1)	1
Osteoarthrosis NOS (740.9)	Hyperlipidemia (272.1)	1
Malaise and fatigue (798)	Hyperlipidemia (272.1)	1
Chronic Kidney Disease, Stage III (585.33)	Hyperlipidemia (272.1)	1
Essential hypertension (401.1)	Hyperlipidemia (272.1)	1
Female	Hyperplasia of prostate (600)	10
Encounter for long-term (current) use of aspirin (457.3)	Hyperplasia of prostate (600)	6
Hyperlipidemia (272.1)	Hyperplasia of prostate (600)	4
Pneumonia (480)	Hyperplasia of prostate (600)	3
Other anemias (285)	Hyperplasia of prostate (600)	1
Mixed hyperlipidemia (272.13)	Hyperplasia of prostate (600)	1
Coronary atherosclerosis (411.4)	Hyperplasia of prostate (600)	1
Acute renal failure (585.1)	Hyperplasia of prostate (600)	1
Obesity	Hypertensive chronic kidney disease (401.22)	10
Gout (274.1)	Hypertensive chronic kidney disease (401.22)	10
Iron deficiency anemias, unspecified or not due to blood loss (280.1)	Hypertensive chronic kidney disease (401.22)	10
Anemia in chronic kidney disease (285.21)	Hypertensive chronic kidney disease (401.22)	10
Tobacco use disorder (318)	Hypertensive chronic kidney disease (401.22)	10
Occlusion and stenosis of precerebral arteries (433.1)	Hypertensive chronic kidney disease (401.22)	10
Peripheral vascular disease, unspecified (443.9)	Hypertensive chronic kidney disease (401.22)	10
Pneumonia (480)	Hypertensive chronic kidney disease (401.22)	10
Renal dialysis (585.31)	Hypertensive chronic kidney disease (401.22)	10
End stage renal disease (585.32)	Hypertensive chronic kidney disease (401.22)	10
Type 2 diabetes (250.2)	Hypertensive chronic kidney disease (401.22)	9
Myocardial infarction (411.2)	Hypertensive chronic kidney disease (401.22)	9
Encounter for long-term (current) use of aspirin (457.3)	Hypertensive chronic kidney disease (401.22)	9
Hyperplasia of prostate (600)	Hypertensive chronic kidney disease (401.22)	9
Decubitus ulcer (707.1)	Hypertensive chronic kidney disease (401.22)	9
Hyperlipidemia (272.1)	Hypertensive chronic kidney disease (401.22)	9
Insulin pump user (250.3)	Hypertensive chronic kidney disease (401.22)	8
Constipation (563)	Hypertensive chronic kidney disease (401.22)	8
Transient cerebral ischemia (433.31)	Hypertensive chronic kidney disease (401.22)	8
Chronic Kidney Disease, Stage III (585.33)	Hypertensive chronic kidney disease (401.22)	7
Other specified cardiac dysrhythmias (427.3)	Hypertensive chronic kidney disease (401.22)	6
GERD (530.11)	Hypertensive chronic kidney disease (401.22)	6
Coronary atherosclerosis (411.4)	Hypertensive chronic kidney disease (401.22)	5
Urinary tract infection (591)	Hypertensive chronic kidney disease (401.22)	4
Shortness of breath (512.7)	Hypertensive chronic kidney disease (401.22)	3
Chronic renal failure [CKD] (585.3)	Hypertensive chronic kidney disease (401.22)	3
Cardiac pacemaker in situ (426.91)	Hypertensive chronic kidney disease (401.22)	3
Chronic airway obstruction (496)	Hypertensive chronic kidney disease (401.22)	2
Obstructive chronic bronchitis (496.21)	Hypertensive chronic kidney disease (401.22)	2
Other disorders of the kidney and ureters (586)	Hypertensive chronic kidney disease (401.22)	2
Hypovolemia (276.5)	Hypertensive chronic kidney disease (401.22)	2
Anxiety disorder (300.1)	Hypertensive chronic kidney disease (401.22)	2
Osteoarthrosis NOS (740.9)	Hypertensive chronic kidney disease (401.22)	1
Edema (782.3)	Hypertensive chronic kidney disease (401.22)	1
Hypothyroidism NOS (244.4)	Hypertensive chronic kidney disease (401.22)	1
Other dyspnea (512.9)	Hypertensive chronic kidney disease (401.22)	1
Hyposmolality and/or hyponatremia (276.12)	Hypopotassemia (276.14)	10
Fever of unknown origin (783)	Hypopotassemia (276.14)	10
Decubitus ulcer (707.1)	Hypopotassemia (276.14)	8
Obstructive chronic bronchitis (496.21)	Hypopotassemia (276.14)	6
Arthropathy NOS (716.9)	Hypopotassemia (276.14)	5
Cough (512.8)	Hypopotassemia (276.14)	4
Iron deficiency anemias, unspecified or not due to blood loss (280.1)	Hypopotassemia (276.14)	3
Atrial fibrillation (427.21)	Hypopotassemia (276.14)	2
Hypovolemia (276.5)	Hypopotassemia (276.14)	1
Obesity	Hypopotassemia (276.14)	1
Altered mental status (292.4)	Hypopotassemia (276.14)	1
Anxiety disorder (300.1)	Hypopotassemia (276.14)	1
Tobacco use disorder (318)	Hypopotassemia (276.14)	1
Other specified cardiac dysrhythmias (427.3)	Hypopotassemia (276.14)	1
Transient cerebral ischemia (433.31)	Hypopotassemia (276.14)	1
Late effects of cerebrovascular disease (433.8)	Hypopotassemia (276.14)	1
Other dyspnea (512.9)	Hypopotassemia (276.14)	1
Diarrhea (561.1)	Hypopotassemia (276.14)	1
Constipation (563)	Hypopotassemia (276.14)	1
Urinary tract infection (591)	Hypopotassemia (276.14)	1
Abdominal pain (785)	Hypopotassemia (276.14)	1
Female	Hypothyroidism NOS (244.4)	10
Vitamin D deficiency (261.4)	Hypothyroidism NOS (244.4)	10
Pain in limb (773)	Hypothyroidism NOS (244.4)	8
Type 2 diabetes (250.2)	Hypothyroidism NOS (244.4)	7
Essential hypertension (401.1)	Hypothyroidism NOS (244.4)	7
Congestive heart failure (CHF) NOS (428.1)	Hypothyroidism NOS (244.4)	7
Hypercholesterolemia (272.11)	Hypothyroidism NOS (244.4)	6
Other anemias (285)	Hypothyroidism NOS (244.4)	6
Anxiety disorder (300.1)	Hypothyroidism NOS (244.4)	5
GERD (530.11)	Hypothyroidism NOS (244.4)	3
Hypertensive chronic kidney disease (401.22)	Hypothyroidism NOS (244.4)	2
Hypopotassemia (276.14)	Hypothyroidism NOS (244.4)	1
Back pain (760)	Hypothyroidism NOS (244.4)	1
Hypopotassemia (276.14)	Hypovolemia (276.5)	9
Pneumonia (480)	Hypovolemia (276.5)	9
Fever of unknown origin (783)	Hypovolemia (276.5)	9
Vascular_Disease	Hypovolemia (276.5)	8
Other anemias (285)	Hypovolemia (276.5)	8
GERD (530.11)	Hypovolemia (276.5)	8
Acute renal failure (585.1)	Hypovolemia (276.5)	8
Other disorders of the kidney and ureters (586)	Hypovolemia (276.5)	8
Urinary tract infection (591)	Hypovolemia (276.5)	8
Malaise and fatigue (798)	Hypovolemia (276.5)	8
Dizziness and giddiness (Light-headedness and vertigo) (386.9)	Hypovolemia (276.5)	7
Hypertensive chronic kidney disease (401.22)	Hypovolemia (276.5)	7
Encounter for long-term (current) use of aspirin (457.3)	Hypovolemia (276.5)	7
Other persistent mental disorders due to conditions classified elsewhere (290.3)	Hypovolemia (276.5)	6
Depression (296.2)	Hypovolemia (276.5)	6
Contusion (916)	Hypovolemia (276.5)	6
Coronary atherosclerosis (411.4)	Hypovolemia (276.5)	5
Arthropathy NOS (716.9)	Hypovolemia (276.5)	5
Chronic renal failure [CKD] (585.3)	Hypovolemia (276.5)	5
Chronic airway obstruction (496)	Hypovolemia (276.5)	4
Syncope and collapse (788)	Hypovolemia (276.5)	4
Tobacco use disorder (318)	Hypovolemia (276.5)	4
Iron deficiency anemias, unspecified or not due to blood loss (280.1)	Hypovolemia (276.5)	3
Other specified cardiac dysrhythmias (427.3)	Hypovolemia (276.5)	3
Osteoarthrosis NOS (740.9)	Hypovolemia (276.5)	3
Nausea and vomiting (789)	Hypovolemia (276.5)	3
Abdominal pain (785)	Hypovolemia (276.5)	3
Dementias (290.1)	Hypovolemia (276.5)	2
Diarrhea (561.1)	Hypovolemia (276.5)	2
Dysphagia (532)	Hypovolemia (276.5)	1
Hyposmolality and/or hyponatremia (276.12)	Hypovolemia (276.5)	1
Late effects of cerebrovascular disease (433.8)	Hypovolemia (276.5)	1
Decubitus ulcer (707.1)	Hypovolemia (276.5)	1
Head_Injury	Injury, NOS (1009)	10
Altered mental status (292.4)	Injury, NOS (1009)	10
Pain in joint (745)	Injury, NOS (1009)	10
Other tests (1010)	Injury, NOS (1009)	4
Back pain (760)	Injury, NOS (1009)	4
Malaise and fatigue (798)	Injury, NOS (1009)	3
Anxiety disorder (300.1)	Injury, NOS (1009)	2
Pneumonia (480)	Injury, NOS (1009)	2
Dementias (290.1)	Injury, NOS (1009)	1
Pain in limb (773)	Injury, NOS (1009)	1
Obesity	Insulin pump user (250.3)	10
Type 2 diabetes (250.2)	Insulin pump user (250.3)	10
Altered mental status (292.4)	Insulin pump user (250.3)	10
Tobacco use disorder (318)	Insulin pump user (250.3)	10
Constipation (563)	Insulin pump user (250.3)	10
Obstructive chronic bronchitis (496.21)	Insulin pump user (250.3)	9
Hypopotassemia (276.14)	Insulin pump user (250.3)	8
Other dyspnea (512.9)	Insulin pump user (250.3)	8
Encounter for long-term (current) use of aspirin (457.3)	Insulin pump user (250.3)	7
Pneumonia (480)	Insulin pump user (250.3)	7
Urinary tract infection (591)	Insulin pump user (250.3)	7
Transient cerebral ischemia (433.31)	Insulin pump user (250.3)	7
Coronary atherosclerosis (411.4)	Insulin pump user (250.3)	6
Late effects of cerebrovascular disease (433.8)	Insulin pump user (250.3)	5
Chronic ulcer of leg or foot (707.2)	Insulin pump user (250.3)	5
Other venous embolism and thrombosis (452)	Insulin pump user (250.3)	4
Asthma (495)	Insulin pump user (250.3)	4
Decubitus ulcer (707.1)	Insulin pump user (250.3)	4
Acute renal failure (585.1)	Insulin pump user (250.3)	3
Other disorders of the kidney and ureters (586)	Insulin pump user (250.3)	3
Peripheral vascular disease, unspecified (443.9)	Insulin pump user (250.3)	3
Anxiety disorder (300.1)	Insulin pump user (250.3)	3
Osteoarthrosis NOS (740.9)	Insulin pump user (250.3)	2
Diabetes	Insulin pump user (250.3)	2
Hypertensive chronic kidney disease (401.22)	Insulin pump user (250.3)	2
Congestive heart failure (CHF) NOS (428.1)	Insulin pump user (250.3)	2
Shortness of breath (512.7)	Insulin pump user (250.3)	2
Edema (782.3)	Insulin pump user (250.3)	1
Contusion (916)	Insulin pump user (250.3)	1
Diverticulosis (562.1)	Iron deficiency anemias, unspecified or not due to blood loss (280.1)	3
Anemia in chronic kidney disease (285.21)	Iron deficiency anemias, unspecified or not due to blood loss (280.1)	2
Chronic Kidney Disease, Stage III (585.33)	Iron deficiency anemias, unspecified or not due to blood loss (280.1)	2
End stage renal disease (585.32)	Iron deficiency anemias, unspecified or not due to blood loss (280.1)	1
Hypopotassemia (276.14)	Iron deficiency anemias, unspecified or not due to blood loss (280.1)	1
Cerebral artery occlusion, with cerebral infarction (433.21)	Late effects of cerebrovascular disease (433.8)	9
Dysphagia (532)	Late effects of cerebrovascular disease (433.8)	4
Abnormality of gait (350.2)	Late effects of cerebrovascular disease (433.8)	3
Other persistent mental disorders due to conditions classified elsewhere (290.3)	Late effects of cerebrovascular disease (433.8)	2
Hypopotassemia (276.14)	Late effects of cerebrovascular disease (433.8)	1
Hypertension	Malaise and fatigue (798)	10
Symptoms concerning nutrition, metabolism, and development (1002)	Malaise and fatigue (798)	10
Other tests (1010)	Malaise and fatigue (798)	10
Hypothyroidism NOS (244.4)	Malaise and fatigue (798)	10
Vitamin D deficiency (261.4)	Malaise and fatigue (798)	10
Hypopotassemia (276.14)	Malaise and fatigue (798)	10
Iron deficiency anemias, unspecified or not due to blood loss (280.1)	Malaise and fatigue (798)	10
Altered mental status (292.4)	Malaise and fatigue (798)	10
Anxiety disorder (300.1)	Malaise and fatigue (798)	10
Tobacco use disorder (318)	Malaise and fatigue (798)	10
Other headache syndromes (339)	Malaise and fatigue (798)	10
Abnormality of gait (350.2)	Malaise and fatigue (798)	10
Dizziness and giddiness (Light-headedness and vertigo) (386.9)	Malaise and fatigue (798)	10
Pneumonia (480)	Malaise and fatigue (798)	10
Cough (512.8)	Malaise and fatigue (798)	10
Diarrhea (561.1)	Malaise and fatigue (798)	10
Constipation (563)	Malaise and fatigue (798)	10
Other disorders of the kidney and ureters (586)	Malaise and fatigue (798)	10
Urinary tract infection (591)	Malaise and fatigue (798)	10
Arthropathy NOS (716.9)	Malaise and fatigue (798)	10
Pain in joint (745)	Malaise and fatigue (798)	10
Back pain (760)	Malaise and fatigue (798)	10
Fever of unknown origin (783)	Malaise and fatigue (798)	10
Abdominal pain (785)	Malaise and fatigue (798)	10
Syncope and collapse (788)	Malaise and fatigue (798)	10
Nausea and vomiting (789)	Malaise and fatigue (798)	10
Atrial fibrillation (427.21)	Malaise and fatigue (798)	9
Late effects of cerebrovascular disease (433.8)	Malaise and fatigue (798)	9
Hyperlipidemia (272.1)	Malaise and fatigue (798)	9
Hyposmolality and/or hyponatremia (276.12)	Malaise and fatigue (798)	8
Other anemias (285)	Malaise and fatigue (798)	8
Acute renal failure (585.1)	Malaise and fatigue (798)	8
Osteoarthrosis NOS (740.9)	Malaise and fatigue (798)	8
Shortness of breath (512.7)	Malaise and fatigue (798)	8
Other dyspnea (512.9)	Malaise and fatigue (798)	8
Pain in limb (773)	Malaise and fatigue (798)	8
Hypercholesterolemia (272.11)	Malaise and fatigue (798)	7
Encounter for long-term (current) use of aspirin (457.3)	Malaise and fatigue (798)	7
Coronary atherosclerosis (411.4)	Malaise and fatigue (798)	7
Nonspecific chest pain (418)	Malaise and fatigue (798)	7
GERD (530.11)	Malaise and fatigue (798)	7
Edema (782.3)	Malaise and fatigue (798)	7
Congestive heart failure (CHF) NOS (428.1)	Malaise and fatigue (798)	6
Abnormal electrocardiogram [ECG] [EKG] (426.7)	Malaise and fatigue (798)	5
Other specified cardiac dysrhythmias (427.3)	Malaise and fatigue (798)	5
Depression (296.2)	Malaise and fatigue (798)	5
Osteoporosis NOS (743.11)	Malaise and fatigue (798)	4
Dementias (290.1)	Malaise and fatigue (798)	4
Chronic airway obstruction (496)	Malaise and fatigue (798)	3
Contusion (916)	Malaise and fatigue (798)	3
Mixed hyperlipidemia (272.13)	Malaise and fatigue (798)	3
Nonrheumatic mitral valve disorders (395.1)	Malaise and fatigue (798)	3
Hypovolemia (276.5)	Malaise and fatigue (798)	2
Essential hypertension (401.1)	Malaise and fatigue (798)	1
Female	Malignant neoplasm of female breast (174.11)	10
Symptoms concerning nutrition, metabolism, and development (1002)	Memory loss (292.3)	9
Other tests (1010)	Memory loss (292.3)	9
Abnormality of gait (350.2)	Memory loss (292.3)	9
Late effects of cerebrovascular disease (433.8)	Memory loss (292.3)	4
Dementias (290.1)	Memory loss (292.3)	3
Heart_Disease	Myocardial infarction (411.2)	10
Tobacco use disorder (318)	Myocardial infarction (411.2)	10
Primary/intrinsic cardiomyopathies (425.1)	Myocardial infarction (411.2)	10
Nonrheumatic mitral valve disorders (395.1)	Myocardial infarction (411.2)	8
Encounter for long-term (current) use of aspirin (457.3)	Myocardial infarction (411.2)	6
Other specified cardiac dysrhythmias (427.3)	Myocardial infarction (411.2)	5
Obstructive chronic bronchitis (496.21)	Myocardial infarction (411.2)	5
Acute renal failure (585.1)	Myocardial infarction (411.2)	2
Nonspecific chest pain (418)	Myocardial infarction (411.2)	1
Hypopotassemia (276.14)	Nausea and vomiting (789)	10
Other headache syndromes (339)	Nausea and vomiting (789)	10
Dizziness and giddiness (Light-headedness and vertigo) (386.9)	Nausea and vomiting (789)	10
Fever of unknown origin (783)	Nausea and vomiting (789)	10
Syncope and collapse (788)	Nausea and vomiting (789)	10
Symptoms concerning nutrition, metabolism, and development (1002)	Nausea and vomiting (789)	9
Hyposmolality and/or hyponatremia (276.12)	Nausea and vomiting (789)	9
Altered mental status (292.4)	Nausea and vomiting (789)	9
Other specified cardiac dysrhythmias (427.3)	Nausea and vomiting (789)	9
Arthropathy NOS (716.9)	Nausea and vomiting (789)	9
Back pain (760)	Nausea and vomiting (789)	9
Hypovolemia (276.5)	Nausea and vomiting (789)	7
Pain in joint (745)	Nausea and vomiting (789)	7
Anxiety disorder (300.1)	Nausea and vomiting (789)	6
Nonspecific chest pain (418)	Nausea and vomiting (789)	6
Other dyspnea (512.9)	Nausea and vomiting (789)	6
Diarrhea (561.1)	Nausea and vomiting (789)	6
Shortness of breath (512.7)	Nausea and vomiting (789)	5
Pain in limb (773)	Nausea and vomiting (789)	5
Abdominal pain (785)	Nausea and vomiting (789)	5
Edema (782.3)	Nausea and vomiting (789)	4
Transient cerebral ischemia (433.31)	Nausea and vomiting (789)	4
Congestive heart failure (CHF) NOS (428.1)	Nausea and vomiting (789)	3
Tobacco use disorder (318)	Nausea and vomiting (789)	3
Insulin pump user (250.3)	Nausea and vomiting (789)	1
Nonrheumatic aortic valve disorders (395.2)	Nonrheumatic mitral valve disorders (395.1)	4
Primary/intrinsic cardiomyopathies (425.1)	Nonrheumatic mitral valve disorders (395.1)	4
Hypopotassemia (276.14)	Nonrheumatic mitral valve disorders (395.1)	2
Other headache syndromes (339)	Nonspecific chest pain (418)	10
Abnormal electrocardiogram [ECG] [EKG] (426.7)	Nonspecific chest pain (418)	10
Arthropathy NOS (716.9)	Nonspecific chest pain (418)	10
Obesity	Nonspecific chest pain (418)	9
Tobacco use disorder (318)	Nonspecific chest pain (418)	9
Dizziness and giddiness (Light-headedness and vertigo) (386.9)	Nonspecific chest pain (418)	9
Nonrheumatic mitral valve disorders (395.1)	Nonspecific chest pain (418)	9
Myocardial infarction (411.2)	Nonspecific chest pain (418)	9
Constipation (563)	Nonspecific chest pain (418)	9
Syncope and collapse (788)	Nonspecific chest pain (418)	9
Contusion (916)	Nonspecific chest pain (418)	9
Other specified cardiac dysrhythmias (427.3)	Nonspecific chest pain (418)	8
Cough (512.8)	Nonspecific chest pain (418)	8
Other dyspnea (512.9)	Nonspecific chest pain (418)	8
Back pain (760)	Nonspecific chest pain (418)	8
Hyperlipidemia (272.1)	Nonspecific chest pain (418)	8
Transient cerebral ischemia (433.31)	Nonspecific chest pain (418)	7
Other tests (1010)	Nonspecific chest pain (418)	6
Atrial fibrillation (427.21)	Nonspecific chest pain (418)	6
Pain in joint (745)	Nonspecific chest pain (418)	6
Encounter for long-term (current) use of aspirin (457.3)	Nonspecific chest pain (418)	5
Coronary atherosclerosis (411.4)	Nonspecific chest pain (418)	5
Pain in limb (773)	Nonspecific chest pain (418)	5
Abdominal pain (785)	Nonspecific chest pain (418)	4
Nausea and vomiting (789)	Nonspecific chest pain (418)	4
Spondylosis without myelopathy (721.1)	Nonspecific chest pain (418)	4
Malaise and fatigue (798)	Nonspecific chest pain (418)	3
Asthma (495)	Nonspecific chest pain (418)	3
Anxiety disorder (300.1)	Nonspecific chest pain (418)	3
Shortness of breath (512.7)	Nonspecific chest pain (418)	2
Osteoarthrosis NOS (740.9)	Nonspecific chest pain (418)	1
Osteopenia or other disorder of bone and cartilage (743.9)	Nonspecific chest pain (418)	1
Hypopotassemia (276.14)	Obstructive chronic bronchitis (496.21)	2
Asthma (495)	Obstructive chronic bronchitis (496.21)	2
Chronic airway obstruction (496)	Obstructive chronic bronchitis (496.21)	1
Mixed hyperlipidemia (272.13)	Occlusion and stenosis of precerebral arteries (433.1)	3
Cerebral artery occlusion, with cerebral infarction (433.21)	Occlusion and stenosis of precerebral arteries (433.1)	3
Dizziness and giddiness (Light-headedness and vertigo) (386.9)	Occlusion and stenosis of precerebral arteries (433.1)	2
Transient cerebral ischemia (433.31)	Occlusion and stenosis of precerebral arteries (433.1)	2
Late effects of cerebrovascular disease (433.8)	Occlusion and stenosis of precerebral arteries (433.1)	2
Peripheral vascular disease, unspecified (443.9)	Occlusion and stenosis of precerebral arteries (433.1)	2
Syncope and collapse (788)	Occlusion and stenosis of precerebral arteries (433.1)	2
Smoke	Occlusion and stenosis of precerebral arteries (433.1)	1
Coronary atherosclerosis (411.4)	Occlusion and stenosis of precerebral arteries (433.1)	1
Encounter for long-term (current) use of aspirin (457.3)	Occlusion and stenosis of precerebral arteries (433.1)	1
Obesity	Osteoarthritis; localized (740.1)	5
Spondylosis without myelopathy (721.1)	Osteoarthritis; localized (740.1)	5
Pain in joint (745)	Osteoarthritis; localized (740.1)	4
Arthropathy NOS (716.9)	Osteoarthritis; localized (740.1)	2
Degeneration of intervertebral disc (722.6)	Osteoarthritis; localized (740.1)	1
Other tests (1010)	Osteoarthrosis NOS (740.9)	10
Hypopotassemia (276.14)	Osteoarthrosis NOS (740.9)	10
Abnormality of gait (350.2)	Osteoarthrosis NOS (740.9)	10
Constipation (563)	Osteoarthrosis NOS (740.9)	10
Acute renal failure (585.1)	Osteoarthrosis NOS (740.9)	10
Arthropathy NOS (716.9)	Osteoarthrosis NOS (740.9)	10
Spondylosis without myelopathy (721.1)	Osteoarthrosis NOS (740.9)	10
Degeneration of intervertebral disc (722.6)	Osteoarthrosis NOS (740.9)	10
Osteoarthritis; localized (740.1)	Osteoarthrosis NOS (740.9)	10
Osteopenia or other disorder of bone and cartilage (743.9)	Osteoarthrosis NOS (740.9)	10
Pain in joint (745)	Osteoarthrosis NOS (740.9)	10
Back pain (760)	Osteoarthrosis NOS (740.9)	10
Hypothyroidism NOS (244.4)	Osteoarthrosis NOS (740.9)	9
Other anemias (285)	Osteoarthrosis NOS (740.9)	9
Tobacco use disorder (318)	Osteoarthrosis NOS (740.9)	9
Nonrheumatic mitral valve disorders (395.1)	Osteoarthrosis NOS (740.9)	9
Encounter for long-term (current) use of aspirin (457.3)	Osteoarthrosis NOS (740.9)	9
Pneumonia (480)	Osteoarthrosis NOS (740.9)	9
Urinary tract infection (591)	Osteoarthrosis NOS (740.9)	9
Obesity	Osteoarthrosis NOS (740.9)	9
Hyperlipidemia (272.1)	Osteoarthrosis NOS (740.9)	9
Hypertensive chronic kidney disease (401.22)	Osteoarthrosis NOS (740.9)	9
Nonspecific chest pain (418)	Osteoarthrosis NOS (740.9)	9
Congestive heart failure (CHF) NOS (428.1)	Osteoarthrosis NOS (740.9)	9
Osteoporosis NOS (743.11)	Osteoarthrosis NOS (740.9)	9
Pain in limb (773)	Osteoarthrosis NOS (740.9)	9
Nausea and vomiting (789)	Osteoarthrosis NOS (740.9)	9
Hypertension	Osteoarthrosis NOS (740.9)	8
Anxiety disorder (300.1)	Osteoarthrosis NOS (740.9)	8
Diverticulosis (562.1)	Osteoarthrosis NOS (740.9)	8
Other dyspnea (512.9)	Osteoarthrosis NOS (740.9)	8
Edema (782.3)	Osteoarthrosis NOS (740.9)	8
Gout (274.1)	Osteoarthrosis NOS (740.9)	7
Hypovolemia (276.5)	Osteoarthrosis NOS (740.9)	7
Transient cerebral ischemia (433.31)	Osteoarthrosis NOS (740.9)	7
Shortness of breath (512.7)	Osteoarthrosis NOS (740.9)	7
Diarrhea (561.1)	Osteoarthrosis NOS (740.9)	6
Abdominal pain (785)	Osteoarthrosis NOS (740.9)	6
GERD (530.11)	Osteoarthrosis NOS (740.9)	5
Other specified cardiac dysrhythmias (427.3)	Osteoarthrosis NOS (740.9)	4
Chronic airway obstruction (496)	Osteoarthrosis NOS (740.9)	4
Other disorders of the kidney and ureters (586)	Osteoarthrosis NOS (740.9)	3
Depression (296.2)	Osteoarthrosis NOS (740.9)	3
Contusion (916)	Osteoarthrosis NOS (740.9)	2
Malaise and fatigue (798)	Osteoarthrosis NOS (740.9)	2
Insulin pump user (250.3)	Osteoarthrosis NOS (740.9)	2
Altered mental status (292.4)	Osteoarthrosis NOS (740.9)	1
Fever of unknown origin (783)	Osteoarthrosis NOS (740.9)	1
Female	Osteopenia or other disorder of bone and cartilage (743.9)	10
Malignant neoplasm of female breast (174.11)	Osteopenia or other disorder of bone and cartilage (743.9)	10
Vitamin D deficiency (261.4)	Osteopenia or other disorder of bone and cartilage (743.9)	10
Degeneration of intervertebral disc (722.6)	Osteopenia or other disorder of bone and cartilage (743.9)	10
Pain in joint (745)	Osteopenia or other disorder of bone and cartilage (743.9)	10
Back pain (760)	Osteopenia or other disorder of bone and cartilage (743.9)	10
Other tests (1010)	Osteopenia or other disorder of bone and cartilage (743.9)	9
Rheumatoid arthritis (714.1)	Osteopenia or other disorder of bone and cartilage (743.9)	9
Abdominal pain (785)	Osteopenia or other disorder of bone and cartilage (743.9)	9
Pain in limb (773)	Osteopenia or other disorder of bone and cartilage (743.9)	6
Asthma (495)	Osteopenia or other disorder of bone and cartilage (743.9)	4
Spondylosis without myelopathy (721.1)	Osteopenia or other disorder of bone and cartilage (743.9)	4
Cough (512.8)	Osteopenia or other disorder of bone and cartilage (743.9)	4
Nonspecific chest pain (418)	Osteopenia or other disorder of bone and cartilage (743.9)	1
Anxiety disorder (300.1)	Osteopenia or other disorder of bone and cartilage (743.9)	1
Female	Osteoporosis NOS (743.11)	10
Symptoms concerning nutrition, metabolism, and development (1002)	Osteoporosis NOS (743.11)	10
Hypothyroidism NOS (244.4)	Osteoporosis NOS (743.11)	10
Vitamin D deficiency (261.4)	Osteoporosis NOS (743.11)	10
Other anemias (285)	Osteoporosis NOS (743.11)	10
Osteopenia or other disorder of bone and cartilage (743.9)	Osteoporosis NOS (743.11)	10
Back pain (760)	Osteoporosis NOS (743.11)	10
Constipation (563)	Osteoporosis NOS (743.11)	9
Rheumatoid arthritis (714.1)	Osteoporosis NOS (743.11)	9
Spondylosis without myelopathy (721.1)	Osteoporosis NOS (743.11)	9
Pain in joint (745)	Osteoporosis NOS (743.11)	7
Memory loss (292.3)	Osteoporosis NOS (743.11)	6
Urinary tract infection (591)	Osteoporosis NOS (743.11)	6
Malignant neoplasm of female breast (174.11)	Osteoporosis NOS (743.11)	4
Malaise and fatigue (798)	Osteoporosis NOS (743.11)	4
Anxiety disorder (300.1)	Osteoporosis NOS (743.11)	3
Pneumonia (480)	Osteoporosis NOS (743.11)	3
Contusion (916)	Osteoporosis NOS (743.11)	2
Nonrheumatic mitral valve disorders (395.1)	Osteoporosis NOS (743.11)	2
Degeneration of intervertebral disc (722.6)	Osteoporosis NOS (743.11)	2
Pain in limb (773)	Osteoporosis NOS (743.11)	2
Osteoarthrosis NOS (740.9)	Osteoporosis NOS (743.11)	1
Other tests (1010)	Osteoporosis NOS (743.11)	1
Asthma (495)	Osteoporosis NOS (743.11)	1
Type 2 diabetes (250.2)	Other anemias (285)	10
Hyposmolality and/or hyponatremia (276.12)	Other anemias (285)	10
Hypopotassemia (276.14)	Other anemias (285)	10
Iron deficiency anemias, unspecified or not due to blood loss (280.1)	Other anemias (285)	10
Anemia in chronic kidney disease (285.21)	Other anemias (285)	10
Encounter for long-term (current) use of anticoagulants (286.2)	Other anemias (285)	10
Hypertensive chronic kidney disease (401.22)	Other anemias (285)	10
Pneumonia (480)	Other anemias (285)	10
Fever of unknown origin (783)	Other anemias (285)	10
Syncope and collapse (788)	Other anemias (285)	9
Diverticulosis (562.1)	Other anemias (285)	8
Chronic Kidney Disease, Stage III (585.33)	Other anemias (285)	7
Peripheral vascular disease, unspecified (443.9)	Other anemias (285)	7
Chronic renal failure [CKD] (585.3)	Other anemias (285)	7
Other disorders of the kidney and ureters (586)	Other anemias (285)	6
Decubitus ulcer (707.1)	Other anemias (285)	6
Arthropathy NOS (716.9)	Other anemias (285)	6
Other specified cardiac dysrhythmias (427.3)	Other anemias (285)	5
Diarrhea (561.1)	Other anemias (285)	5
Hypertension	Other anemias (285)	4
Hypothyroidism NOS (244.4)	Other anemias (285)	4
Tobacco use disorder (318)	Other anemias (285)	4
Urinary tract infection (591)	Other anemias (285)	4
Acute renal failure (585.1)	Other anemias (285)	4
Altered mental status (292.4)	Other anemias (285)	3
Vitamin D deficiency (261.4)	Other anemias (285)	3
Constipation (563)	Other anemias (285)	3
GERD (530.11)	Other anemias (285)	3
Shortness of breath (512.7)	Other anemias (285)	2
Hypovolemia (276.5)	Other anemias (285)	2
Symptoms concerning nutrition, metabolism, and development (1002)	Other anemias (285)	2
Malaise and fatigue (798)	Other anemias (285)	2
Coronary atherosclerosis (411.4)	Other anemias (285)	1
Pain in joint (745)	Other anemias (285)	1
Osteoarthrosis NOS (740.9)	Other anemias (285)	1
Hypercholesterolemia (272.11)	Other anemias (285)	1
Encounter for long-term (current) use of aspirin (457.3)	Other anemias (285)	1
Hypopotassemia (276.14)	Other disorders of the kidney and ureters (586)	10
Iron deficiency anemias, unspecified or not due to blood loss (280.1)	Other disorders of the kidney and ureters (586)	9
Chronic renal failure [CKD] (585.3)	Other disorders of the kidney and ureters (586)	9
Altered mental status (292.4)	Other disorders of the kidney and ureters (586)	8
Hypertensive chronic kidney disease (401.22)	Other disorders of the kidney and ureters (586)	8
Insulin pump user (250.3)	Other disorders of the kidney and ureters (586)	7
Type 2 diabetes (250.2)	Other disorders of the kidney and ureters (586)	6
Anemia in chronic kidney disease (285.21)	Other disorders of the kidney and ureters (586)	6
Acute renal failure (585.1)	Other disorders of the kidney and ureters (586)	4
Gout (274.1)	Other disorders of the kidney and ureters (586)	4
Other anemias (285)	Other disorders of the kidney and ureters (586)	4
Pain in joint (745)	Other disorders of the kidney and ureters (586)	3
Congestive heart failure (CHF) NOS (428.1)	Other disorders of the kidney and ureters (586)	3
Pneumonia (480)	Other disorders of the kidney and ureters (586)	3
Anxiety disorder (300.1)	Other disorders of the kidney and ureters (586)	2
Hypovolemia (276.5)	Other disorders of the kidney and ureters (586)	2
Chronic airway obstruction (496)	Other disorders of the kidney and ureters (586)	2
Edema (782.3)	Other disorders of the kidney and ureters (586)	2
Vitamin D deficiency (261.4)	Other disorders of the kidney and ureters (586)	1
Obstructive chronic bronchitis (496.21)	Other disorders of the kidney and ureters (586)	1
Shortness of breath (512.7)	Other disorders of the kidney and ureters (586)	1
Hyperlipidemia (272.1)	Other disorders of the kidney and ureters (586)	1
Chronic Kidney Disease, Stage III (585.33)	Other disorders of the kidney and ureters (586)	1
Pneumonia (480)	Other dyspnea (512.9)	10
Obstructive chronic bronchitis (496.21)	Other dyspnea (512.9)	10
Hyposmolality and/or hyponatremia (276.12)	Other dyspnea (512.9)	9
Hypopotassemia (276.14)	Other dyspnea (512.9)	9
Tobacco use disorder (318)	Other dyspnea (512.9)	9
Nonrheumatic mitral valve disorders (395.1)	Other dyspnea (512.9)	9
Asthma (495)	Other dyspnea (512.9)	9
Obesity	Other dyspnea (512.9)	8
Dizziness and giddiness (Light-headedness and vertigo) (386.9)	Other dyspnea (512.9)	8
Atrial fibrillation (427.21)	Other dyspnea (512.9)	7
Other specified cardiac dysrhythmias (427.3)	Other dyspnea (512.9)	7
Diarrhea (561.1)	Other dyspnea (512.9)	7
Back pain (760)	Other dyspnea (512.9)	7
Hyperlipidemia (272.1)	Other dyspnea (512.9)	7
Altered mental status (292.4)	Other dyspnea (512.9)	6
Cough (512.8)	Other dyspnea (512.9)	6
Abnormal electrocardiogram [ECG] [EKG] (426.7)	Other dyspnea (512.9)	6
Pain in limb (773)	Other dyspnea (512.9)	5
Anxiety disorder (300.1)	Other dyspnea (512.9)	4
Spondylosis without myelopathy (721.1)	Other dyspnea (512.9)	4
Nausea and vomiting (789)	Other dyspnea (512.9)	4
Encounter for long-term (current) use of aspirin (457.3)	Other dyspnea (512.9)	3
Iron deficiency anemias, unspecified or not due to blood loss (280.1)	Other dyspnea (512.9)	3
Shortness of breath (512.7)	Other dyspnea (512.9)	3
Coronary atherosclerosis (411.4)	Other dyspnea (512.9)	3
Malaise and fatigue (798)	Other dyspnea (512.9)	2
Nonspecific chest pain (418)	Other dyspnea (512.9)	2
Abdominal pain (785)	Other dyspnea (512.9)	2
Pain in joint (745)	Other dyspnea (512.9)	1
Other headache syndromes (339)	Other dyspnea (512.9)	1
Transient cerebral ischemia (433.31)	Other dyspnea (512.9)	1
Degeneration of intervertebral disc (722.6)	Other dyspnea (512.9)	1
Anxiety disorder (300.1)	Other headache syndromes (339)	1
Degeneration of intervertebral disc (722.6)	Other headache syndromes (339)	1
Hypovolemia (276.5)	Other persistent mental disorders due to conditions classified elsewhere (290.3)	1
Late effects of cerebrovascular disease (433.8)	Other persistent mental disorders due to conditions classified elsewhere (290.3)	1
Hyposmolality and/or hyponatremia (276.12)	Other specified cardiac dysrhythmias (427.3)	10
Nonrheumatic mitral valve disorders (395.1)	Other specified cardiac dysrhythmias (427.3)	10
Abnormal electrocardiogram [ECG] [EKG] (426.7)	Other specified cardiac dysrhythmias (427.3)	10
Pneumonia (480)	Other specified cardiac dysrhythmias (427.3)	10
Syncope and collapse (788)	Other specified cardiac dysrhythmias (427.3)	10
Hypopotassemia (276.14)	Other specified cardiac dysrhythmias (427.3)	9
Hypovolemia (276.5)	Other specified cardiac dysrhythmias (427.3)	6
Vascular_Disease	Other specified cardiac dysrhythmias (427.3)	5
Other anemias (285)	Other specified cardiac dysrhythmias (427.3)	5
Tobacco use disorder (318)	Other specified cardiac dysrhythmias (427.3)	5
Dizziness and giddiness (Light-headedness and vertigo) (386.9)	Other specified cardiac dysrhythmias (427.3)	5
Myocardial infarction (411.2)	Other specified cardiac dysrhythmias (427.3)	5
Cardiac pacemaker in situ (426.91)	Other specified cardiac dysrhythmias (427.3)	5
Atrial fibrillation (427.21)	Other specified cardiac dysrhythmias (427.3)	5
Malaise and fatigue (798)	Other specified cardiac dysrhythmias (427.3)	5
Hypertensive chronic kidney disease (401.22)	Other specified cardiac dysrhythmias (427.3)	4
Coronary atherosclerosis (411.4)	Other specified cardiac dysrhythmias (427.3)	3
Peripheral vascular disease, unspecified (443.9)	Other specified cardiac dysrhythmias (427.3)	3
Encounter for long-term (current) use of aspirin (457.3)	Other specified cardiac dysrhythmias (427.3)	3
Other dyspnea (512.9)	Other specified cardiac dysrhythmias (427.3)	3
Acute renal failure (585.1)	Other specified cardiac dysrhythmias (427.3)	3
Fever of unknown origin (783)	Other specified cardiac dysrhythmias (427.3)	2
Nonspecific chest pain (418)	Other specified cardiac dysrhythmias (427.3)	2
Shortness of breath (512.7)	Other specified cardiac dysrhythmias (427.3)	2
GERD (530.11)	Other specified cardiac dysrhythmias (427.3)	2
Altered mental status (292.4)	Other specified cardiac dysrhythmias (427.3)	1
Depression (296.2)	Other specified cardiac dysrhythmias (427.3)	1
Transient cerebral ischemia (433.31)	Other specified cardiac dysrhythmias (427.3)	1
Nausea and vomiting (789)	Other specified cardiac dysrhythmias (427.3)	1
Anxiety disorder (300.1)	Other specified cardiac dysrhythmias (427.3)	1
Senile cataract (366.2)	Other tests (1010)	3
Glaucoma (365)	Other tests (1010)	2
Acute upper respiratory infections of multiple or unspecified sites (465)	Other tests (1010)	2
Memory loss (292.3)	Other tests (1010)	1
Cough (512.8)	Other tests (1010)	1
Chronic renal failure [CKD] (585.3)	Other tests (1010)	1
Deep vein thrombosis [DVT] (452.2)	Other venous embolism and thrombosis (452)	4
Obesity	Other venous embolism and thrombosis (452)	3
Insulin pump user (250.3)	Other venous embolism and thrombosis (452)	3
Hypovolemia (276.5)	Other venous embolism and thrombosis (452)	3
Pain in limb (773)	Other venous embolism and thrombosis (452)	3
Encounter for long-term (current) use of anticoagulants (286.2)	Other venous embolism and thrombosis (452)	3
Other tests (1010)	Pain in joint (745)	10
Other headache syndromes (339)	Pain in joint (745)	10
Spondylosis without myelopathy (721.1)	Pain in joint (745)	10
Degeneration of intervertebral disc (722.6)	Pain in joint (745)	10
Dizziness and giddiness (Light-headedness and vertigo) (386.9)	Pain in joint (745)	9
Cough (512.8)	Pain in joint (745)	9
Arthropathy NOS (716.9)	Pain in joint (745)	7
Osteoarthritis; localized (740.1)	Pain in joint (745)	6
Altered mental status (292.4)	Pain in joint (745)	5
Nonspecific chest pain (418)	Pain in joint (745)	4
Pain in limb (773)	Pain in joint (745)	4
Occlusion and stenosis of precerebral arteries (433.1)	Pain in joint (745)	3
Nausea and vomiting (789)	Pain in joint (745)	3
Contusion (916)	Pain in joint (745)	3
Diarrhea (561.1)	Pain in joint (745)	2
Abnormality of gait (350.2)	Pain in joint (745)	2
Back pain (760)	Pain in joint (745)	2
Rheumatoid arthritis (714.1)	Pain in joint (745)	2
Shortness of breath (512.7)	Pain in joint (745)	1
Anxiety disorder (300.1)	Pain in joint (745)	1
Constipation (563)	Pain in joint (745)	1
Other disorders of the kidney and ureters (586)	Pain in joint (745)	1
Other tests (1010)	Pain in limb (773)	10
Spondylosis without myelopathy (721.1)	Pain in limb (773)	10
Degeneration of intervertebral disc (722.6)	Pain in limb (773)	10
Deep vein thrombosis [DVT] (452.2)	Pain in limb (773)	9
Cough (512.8)	Pain in limb (773)	9
Other headache syndromes (339)	Pain in limb (773)	8
Dizziness and giddiness (Light-headedness and vertigo) (386.9)	Pain in limb (773)	8
Arthropathy NOS (716.9)	Pain in limb (773)	8
Back pain (760)	Pain in limb (773)	8
Encounter for long-term (current) use of anticoagulants (286.2)	Pain in limb (773)	6
Abnormality of gait (350.2)	Pain in limb (773)	6
Peripheral vascular disease, unspecified (443.9)	Pain in limb (773)	6
Pain in joint (745)	Pain in limb (773)	6
Nonspecific chest pain (418)	Pain in limb (773)	5
Other dyspnea (512.9)	Pain in limb (773)	5
Contusion (916)	Pain in limb (773)	5
Nausea and vomiting (789)	Pain in limb (773)	5
Obesity	Pain in limb (773)	4
Tobacco use disorder (318)	Pain in limb (773)	4
Osteopenia or other disorder of bone and cartilage (743.9)	Pain in limb (773)	4
Shortness of breath (512.7)	Pain in limb (773)	4
Anxiety disorder (300.1)	Pain in limb (773)	3
Other venous embolism and thrombosis (452)	Pain in limb (773)	3
Transient cerebral ischemia (433.31)	Pain in limb (773)	3
Encounter for long-term (current) use of aspirin (457.3)	Pain in limb (773)	2
Constipation (563)	Pain in limb (773)	2
Malaise and fatigue (798)	Pain in limb (773)	2
Injury, NOS (1009)	Pain in limb (773)	2
Vitamin D deficiency (261.4)	Pain in limb (773)	2
Osteoporosis NOS (743.11)	Pain in limb (773)	2
Edema (782.3)	Pain in limb (773)	2
Abdominal pain (785)	Pain in limb (773)	2
Acute renal failure (585.1)	Pain in limb (773)	1
Osteoarthrosis NOS (740.9)	Pain in limb (773)	1
GERD (530.11)	Pain in limb (773)	1
Diarrhea (561.1)	Pain in limb (773)	1
Hyperlipidemia (272.1)	Pain in limb (773)	1
Cataract (366)	Pain in limb (773)	1
Female	Parkinson's disease (332)	10
Dementias (290.1)	Parkinson's disease (332)	10
Abnormality of gait (350.2)	Parkinson's disease (332)	10
Dysphagia (532)	Parkinson's disease (332)	10
Constipation (563)	Parkinson's disease (332)	10
Occlusion and stenosis of precerebral arteries (433.1)	Peripheral vascular disease, unspecified (443.9)	8
Insulin pump user (250.3)	Peripheral vascular disease, unspecified (443.9)	7
Chronic ulcer of leg or foot (707.2)	Peripheral vascular disease, unspecified (443.9)	6
Chronic renal failure [CKD] (585.3)	Peripheral vascular disease, unspecified (443.9)	5
Pain in limb (773)	Peripheral vascular disease, unspecified (443.9)	4
Other anemias (285)	Peripheral vascular disease, unspecified (443.9)	3
Type 2 diabetes (250.2)	Peripheral vascular disease, unspecified (443.9)	3
Other specified cardiac dysrhythmias (427.3)	Peripheral vascular disease, unspecified (443.9)	2
Encounter for long-term (current) use of aspirin (457.3)	Peripheral vascular disease, unspecified (443.9)	2
Coronary atherosclerosis (411.4)	Peripheral vascular disease, unspecified (443.9)	1
Decubitus ulcer (707.1)	Peripheral vascular disease, unspecified (443.9)	1
Acute renal failure (585.1)	Peripheral vascular disease, unspecified (443.9)	1
Hyposmolality and/or hyponatremia (276.12)	Pneumonia (480)	10
Hypopotassemia (276.14)	Pneumonia (480)	10
Obstructive chronic bronchitis (496.21)	Pneumonia (480)	10
Fever of unknown origin (783)	Pneumonia (480)	10
Nonrheumatic mitral valve disorders (395.1)	Pneumonia (480)	8
Deep vein thrombosis [DVT] (452.2)	Pneumonia (480)	4
Tobacco use disorder (318)	Pneumonia (480)	4
Cough (512.8)	Pneumonia (480)	2
Chronic airway obstruction (496)	Pneumonia (480)	1
Hypovolemia (276.5)	Pneumonia (480)	1
Shortness of breath (512.7)	Pneumonia (480)	1
Anxiety disorder (300.1)	Pneumonia (480)	1
Asthma (495)	Pneumonia (480)	1
Encounter for long-term (current) use of aspirin (457.3)	Pneumonia (480)	1
Altered mental status (292.4)	Pneumonia (480)	1
Hypopotassemia (276.14)	Shortness of breath (512.7)	10
Nonrheumatic mitral valve disorders (395.1)	Shortness of breath (512.7)	10
Nonrheumatic aortic valve disorders (395.2)	Shortness of breath (512.7)	10
Abnormal electrocardiogram [ECG] [EKG] (426.7)	Shortness of breath (512.7)	10
Obstructive chronic bronchitis (496.21)	Shortness of breath (512.7)	10
Atrial fibrillation (427.21)	Shortness of breath (512.7)	9
Pneumonia (480)	Shortness of breath (512.7)	9
Spondylosis without myelopathy (721.1)	Shortness of breath (512.7)	9
Pain in joint (745)	Shortness of breath (512.7)	9
Obesity	Shortness of breath (512.7)	8
Other tests (1010)	Shortness of breath (512.7)	8
Hyposmolality and/or hyponatremia (276.12)	Shortness of breath (512.7)	8
Other anemias (285)	Shortness of breath (512.7)	8
Tobacco use disorder (318)	Shortness of breath (512.7)	8
Dizziness and giddiness (Light-headedness and vertigo) (386.9)	Shortness of breath (512.7)	8
Nonspecific chest pain (418)	Shortness of breath (512.7)	8
Other specified cardiac dysrhythmias (427.3)	Shortness of breath (512.7)	8
Cough (512.8)	Shortness of breath (512.7)	8
Constipation (563)	Shortness of breath (512.7)	8
Degeneration of intervertebral disc (722.6)	Shortness of breath (512.7)	8
Back pain (760)	Shortness of breath (512.7)	8
Hypertensive chronic kidney disease (401.22)	Shortness of breath (512.7)	7
Encounter for long-term (current) use of aspirin (457.3)	Shortness of breath (512.7)	7
Other dyspnea (512.9)	Shortness of breath (512.7)	7
Hyperlipidemia (272.1)	Shortness of breath (512.7)	7
Other headache syndromes (339)	Shortness of breath (512.7)	6
Diarrhea (561.1)	Shortness of breath (512.7)	6
Arthropathy NOS (716.9)	Shortness of breath (512.7)	6
Pain in limb (773)	Shortness of breath (512.7)	6
Cardiac pacemaker in situ (426.91)	Shortness of breath (512.7)	6
Transient cerebral ischemia (433.31)	Shortness of breath (512.7)	6
Asthma (495)	Shortness of breath (512.7)	6
Nausea and vomiting (789)	Shortness of breath (512.7)	5
Anxiety disorder (300.1)	Shortness of breath (512.7)	4
Coronary atherosclerosis (411.4)	Shortness of breath (512.7)	4
Myocardial infarction (411.2)	Shortness of breath (512.7)	3
Acute renal failure (585.1)	Shortness of breath (512.7)	3
Abdominal pain (785)	Shortness of breath (512.7)	3
Malaise and fatigue (798)	Shortness of breath (512.7)	2
Peripheral vascular disease, unspecified (443.9)	Shortness of breath (512.7)	2
Osteoarthrosis NOS (740.9)	Shortness of breath (512.7)	1
Insulin pump user (250.3)	Shortness of breath (512.7)	1
Edema (782.3)	Shortness of breath (512.7)	1
Iron deficiency anemias, unspecified or not due to blood loss (280.1)	Shortness of breath (512.7)	1
Fever of unknown origin (783)	Shortness of breath (512.7)	1
Encounter for long-term (current) use of anticoagulants (286.2)	Shortness of breath (512.7)	1
Female	Smoke	1
Other headache syndromes (339)	Spondylosis without myelopathy (721.1)	5
Osteoarthritis; localized (740.1)	Spondylosis without myelopathy (721.1)	3
Arthropathy NOS (716.9)	Spondylosis without myelopathy (721.1)	2
Hyposmolality and/or hyponatremia (276.12)	Syncope and collapse (788)	8
Contusion (916)	Syncope and collapse (788)	8
Hypovolemia (276.5)	Syncope and collapse (788)	6
Occlusion and stenosis of precerebral arteries (433.1)	Syncope and collapse (788)	6
Cardiac pacemaker in situ (426.91)	Syncope and collapse (788)	5
Nonrheumatic aortic valve disorders (395.2)	Syncope and collapse (788)	3
Nonspecific chest pain (418)	Syncope and collapse (788)	1
Altered mental status (292.4)	Syncope and collapse (788)	1
Smoke	Tobacco use disorder (318)	10
Occlusion and stenosis of precerebral arteries (433.1)	Tobacco use disorder (318)	10
Peripheral vascular disease, unspecified (443.9)	Tobacco use disorder (318)	10
Obstructive chronic bronchitis (496.21)	Tobacco use disorder (318)	10
Hyperplasia of prostate (600)	Tobacco use disorder (318)	10
Injury, NOS (1009)	Tobacco use disorder (318)	9
Hypopotassemia (276.14)	Tobacco use disorder (318)	9
Other tests (1010)	Tobacco use disorder (318)	8
Decubitus ulcer (707.1)	Tobacco use disorder (318)	8
Altered mental status (292.4)	Tobacco use disorder (318)	8
Other headache syndromes (339)	Tobacco use disorder (318)	7
Pain in joint (745)	Tobacco use disorder (318)	7
Nausea and vomiting (789)	Tobacco use disorder (318)	7
Pneumonia (480)	Tobacco use disorder (318)	6
Pain in limb (773)	Tobacco use disorder (318)	6
Back pain (760)	Tobacco use disorder (318)	6
Other anemias (285)	Tobacco use disorder (318)	5
Other specified cardiac dysrhythmias (427.3)	Tobacco use disorder (318)	5
Abdominal pain (785)	Tobacco use disorder (318)	5
Encounter for long-term (current) use of aspirin (457.3)	Tobacco use disorder (318)	4
Diverticulosis (562.1)	Tobacco use disorder (318)	4
Arthropathy NOS (716.9)	Tobacco use disorder (318)	4
Constipation (563)	Tobacco use disorder (318)	3
Fever of unknown origin (783)	Tobacco use disorder (318)	3
Diarrhea (561.1)	Tobacco use disorder (318)	3
Anxiety disorder (300.1)	Tobacco use disorder (318)	2
Acute renal failure (585.1)	Tobacco use disorder (318)	2
Shortness of breath (512.7)	Tobacco use disorder (318)	2
Hypovolemia (276.5)	Tobacco use disorder (318)	2
Nonspecific chest pain (418)	Tobacco use disorder (318)	1
Other dyspnea (512.9)	Tobacco use disorder (318)	1
Cough (512.8)	Tobacco use disorder (318)	1
Nonrheumatic mitral valve disorders (395.1)	Tobacco use disorder (318)	1
Vascular_Disease	Transient cerebral ischemia (433.31)	10
Hyperlipidemia (272.1)	Transient cerebral ischemia (433.31)	10
Hyposmolality and/or hyponatremia (276.12)	Transient cerebral ischemia (433.31)	10
Encounter for long-term (current) use of anticoagulants (286.2)	Transient cerebral ischemia (433.31)	10
Other persistent mental disorders due to conditions classified elsewhere (290.3)	Transient cerebral ischemia (433.31)	10
Tobacco use disorder (318)	Transient cerebral ischemia (433.31)	10
Other headache syndromes (339)	Transient cerebral ischemia (433.31)	10
Dizziness and giddiness (Light-headedness and vertigo) (386.9)	Transient cerebral ischemia (433.31)	10
Cerebral artery occlusion, with cerebral infarction (433.21)	Transient cerebral ischemia (433.31)	10
Late effects of cerebrovascular disease (433.8)	Transient cerebral ischemia (433.31)	10
Peripheral vascular disease, unspecified (443.9)	Transient cerebral ischemia (433.31)	10
Pneumonia (480)	Transient cerebral ischemia (433.31)	10
Urinary tract infection (591)	Transient cerebral ischemia (433.31)	10
Malaise and fatigue (798)	Transient cerebral ischemia (433.31)	10
Contusion (916)	Transient cerebral ischemia (433.31)	10
Hypopotassemia (276.14)	Transient cerebral ischemia (433.31)	9
Atrial fibrillation (427.21)	Transient cerebral ischemia (433.31)	9
Other specified cardiac dysrhythmias (427.3)	Transient cerebral ischemia (433.31)	9
Abdominal pain (785)	Transient cerebral ischemia (433.31)	9
Myocardial infarction (411.2)	Transient cerebral ischemia (433.31)	8
Occlusion and stenosis of precerebral arteries (433.1)	Transient cerebral ischemia (433.31)	8
Other anemias (285)	Transient cerebral ischemia (433.31)	7
Arthropathy NOS (716.9)	Transient cerebral ischemia (433.31)	7
Pain in limb (773)	Transient cerebral ischemia (433.31)	7
Encounter for long-term (current) use of aspirin (457.3)	Transient cerebral ischemia (433.31)	6
Altered mental status (292.4)	Transient cerebral ischemia (433.31)	4
Shortness of breath (512.7)	Transient cerebral ischemia (433.31)	4
Degeneration of intervertebral disc (722.6)	Transient cerebral ischemia (433.31)	4
Syncope and collapse (788)	Transient cerebral ischemia (433.31)	4
Coronary atherosclerosis (411.4)	Transient cerebral ischemia (433.31)	3
Nonspecific chest pain (418)	Transient cerebral ischemia (433.31)	3
Acute renal failure (585.1)	Transient cerebral ischemia (433.31)	3
Nausea and vomiting (789)	Transient cerebral ischemia (433.31)	3
Type 2 diabetes (250.2)	Transient cerebral ischemia (433.31)	2
Insulin pump user (250.3)	Transient cerebral ischemia (433.31)	2
Depression (296.2)	Transient cerebral ischemia (433.31)	2
Hypertensive chronic kidney disease (401.22)	Transient cerebral ischemia (433.31)	2
Chronic airway obstruction (496)	Transient cerebral ischemia (433.31)	2
GERD (530.11)	Transient cerebral ischemia (433.31)	2
Osteoarthrosis NOS (740.9)	Transient cerebral ischemia (433.31)	2
Dementias (290.1)	Transient cerebral ischemia (433.31)	2
Other dyspnea (512.9)	Transient cerebral ischemia (433.31)	1
Anxiety disorder (300.1)	Transient cerebral ischemia (433.31)	1
Constipation (563)	Transient cerebral ischemia (433.31)	1
Abnormality of gait (350.2)	Transient cerebral ischemia (433.31)	1
Dysphagia (532)	Transient cerebral ischemia (433.31)	1
Diarrhea (561.1)	Transient cerebral ischemia (433.31)	1
Other disorders of the kidney and ureters (586)	Transient cerebral ischemia (433.31)	1
Obesity	Type 2 diabetes (250.2)	10
Diabetes	Type 2 diabetes (250.2)	10
Hypercholesterolemia (272.11)	Type 2 diabetes (250.2)	10
Mixed hyperlipidemia (272.13)	Type 2 diabetes (250.2)	10
Atrial fibrillation (427.21)	Type 2 diabetes (250.2)	10
Chronic renal failure [CKD] (585.3)	Type 2 diabetes (250.2)	10
Chronic ulcer of leg or foot (707.2)	Type 2 diabetes (250.2)	10
Other tests (1010)	Type 2 diabetes (250.2)	9
Vitamin D deficiency (261.4)	Type 2 diabetes (250.2)	9
Chronic Kidney Disease, Stage III (585.33)	Type 2 diabetes (250.2)	9
Hyperlipidemia (272.1)	Type 2 diabetes (250.2)	9
Late effects of cerebrovascular disease (433.8)	Type 2 diabetes (250.2)	7
Peripheral vascular disease, unspecified (443.9)	Type 2 diabetes (250.2)	7
Transient cerebral ischemia (433.31)	Type 2 diabetes (250.2)	7
Acute renal failure (585.1)	Type 2 diabetes (250.2)	5
Gout (274.1)	Type 2 diabetes (250.2)	5
Coronary atherosclerosis (411.4)	Type 2 diabetes (250.2)	5
Other disorders of the kidney and ureters (586)	Type 2 diabetes (250.2)	4
Hyperplasia of prostate (600)	Type 2 diabetes (250.2)	3
Edema (782.3)	Type 2 diabetes (250.2)	3
Hypothyroidism NOS (244.4)	Type 2 diabetes (250.2)	2
Urinary tract infection (591)	Type 2 diabetes (250.2)	1
Hypertensive chronic kidney disease (401.22)	Type 2 diabetes (250.2)	1
Acute upper respiratory infections of multiple or unspecified sites (465)	Type 2 diabetes (250.2)	1
Female	Urinary tract infection (591)	10
Hypothyroidism NOS (244.4)	Urinary tract infection (591)	10
Hyposmolality and/or hyponatremia (276.12)	Urinary tract infection (591)	10
Dementias (290.1)	Urinary tract infection (591)	10
Other persistent mental disorders due to conditions classified elsewhere (290.3)	Urinary tract infection (591)	10
Altered mental status (292.4)	Urinary tract infection (591)	10
Congestive heart failure (CHF) NOS (428.1)	Urinary tract infection (591)	10
Pneumonia (480)	Urinary tract infection (591)	10
Diarrhea (561.1)	Urinary tract infection (591)	10
Constipation (563)	Urinary tract infection (591)	10
Other disorders of the kidney and ureters (586)	Urinary tract infection (591)	10
Decubitus ulcer (707.1)	Urinary tract infection (591)	10
Fever of unknown origin (783)	Urinary tract infection (591)	10
Abdominal pain (785)	Urinary tract infection (591)	10
Nausea and vomiting (789)	Urinary tract infection (591)	10
Contusion (916)	Urinary tract infection (591)	10
Type 2 diabetes (250.2)	Urinary tract infection (591)	9
Hypopotassemia (276.14)	Urinary tract infection (591)	9
Late effects of cerebrovascular disease (433.8)	Urinary tract infection (591)	9
Acute renal failure (585.1)	Urinary tract infection (591)	9
Chronic renal failure [CKD] (585.3)	Urinary tract infection (591)	9
Arthropathy NOS (716.9)	Urinary tract infection (591)	7
Syncope and collapse (788)	Urinary tract infection (591)	7
Other anemias (285)	Urinary tract infection (591)	6
Anxiety disorder (300.1)	Urinary tract infection (591)	6
Hypertensive chronic kidney disease (401.22)	Urinary tract infection (591)	6
Encounter for long-term (current) use of aspirin (457.3)	Urinary tract infection (591)	6
Coronary atherosclerosis (411.4)	Urinary tract infection (591)	4
GERD (530.11)	Urinary tract infection (591)	4
Osteoporosis NOS (743.11)	Urinary tract infection (591)	4
Abnormality of gait (350.2)	Urinary tract infection (591)	3
Back pain (760)	Urinary tract infection (591)	3
Hypovolemia (276.5)	Urinary tract infection (591)	2
Depression (296.2)	Urinary tract infection (591)	1
Osteoarthrosis NOS (740.9)	Urinary tract infection (591)	1
Hyperplasia of prostate (600)	Urinary tract infection (591)	1
Other tests (1010)	Vitamin D deficiency (261.4)	10
Hypercholesterolemia (272.11)	Vitamin D deficiency (261.4)	9
Chronic Kidney Disease, Stage III (585.33)	Vitamin D deficiency (261.4)	9
Other anemias (285)	Vitamin D deficiency (261.4)	5
Symptoms concerning nutrition, metabolism, and development (1002)	Vitamin D deficiency (261.4)	4
Back pain (760)	Vitamin D deficiency (261.4)	2
Pain in limb (773)	Vitamin D deficiency (261.4)	1
Hyperlipidemia (272.1)	Vitamin D deficiency (261.4)	1
Other disorders of the kidney and ureters (586)	Vitamin D deficiency (261.4)	1
Iron deficiency anemias, unspecified or not due to blood loss (280.1)	Vitamin D deficiency (261.4)	1

## Sheet: Bayesian Network AfricanAmerica
Cause	Effect	# Appearance
Female	Smoke	10
Hypovolemia (276.5)	Alzheimer	7
Dementias (290.1)	Alzheimer	10
Other persistent mental disorders due to conditions classified elsewhere (290.3)	Alzheimer	10
Memory loss (292.3)	Alzheimer	10
Altered mental status (292.4)	Alzheimer	10
Parkinson's disease (332)	Alzheimer	10
Transient cerebral ischemia (433.31)	Alzheimer	7
Late effects of cerebrovascular disease (433.8)	Alzheimer	10
Acute upper respiratory infections of multiple or unspecified sites (465)	Alzheimer	10
Urinary tract infection (591)	Alzheimer	10
Fever of unknown origin (783)	Alzheimer	8
Essential hypertension (401.1)	Alzheimer	5
Syncope and collapse (788)	Alzheimer	3
Malaise and fatigue (798)	Alzheimer	1
Head_Injury	Contusion (916)	10
Injury, NOS (1009)	Contusion (916)	6
Other headache syndromes (339)	Contusion (916)	8
Pain in joint (745)	Contusion (916)	10
Back pain (760)	Contusion (916)	8
Pain in limb (773)	Contusion (916)	8
Arthropathy NOS (716.9)	Contusion (916)	5
Dementias (290.1)	Malaise and fatigue (798)	10
Altered mental status (292.4)	Malaise and fatigue (798)	4
Anxiety disorder (300.1)	Malaise and fatigue (798)	8
Parkinson's disease (332)	Malaise and fatigue (798)	10
Abnormality of gait (350.2)	Malaise and fatigue (798)	9
Dizziness and giddiness (Light-headedness and vertigo) (386.9)	Malaise and fatigue (798)	8
Other disorders of the kidney and ureters (586)	Malaise and fatigue (798)	10
Syncope and collapse (788)	Malaise and fatigue (798)	9
Nausea and vomiting (789)	Malaise and fatigue (798)	10
Hypertension	Malaise and fatigue (798)	2
Depression (296.2)	Malaise and fatigue (798)	6
Tobacco use disorder (318)	Malaise and fatigue (798)	3
Other specified cardiac dysrhythmias (427.3)	Malaise and fatigue (798)	8
Peripheral vascular disease, unspecified (443.9)	Malaise and fatigue (798)	5
Pneumonia (480)	Malaise and fatigue (798)	7
Chronic airway obstruction (496)	Malaise and fatigue (798)	7
Cough (512.8)	Malaise and fatigue (798)	6
Diarrhea (561.1)	Malaise and fatigue (798)	8
Diverticulosis (562.1)	Malaise and fatigue (798)	2
Constipation (563)	Malaise and fatigue (798)	3
Arthropathy NOS (716.9)	Malaise and fatigue (798)	7
Pain in joint (745)	Malaise and fatigue (798)	4
Back pain (760)	Malaise and fatigue (798)	4
Pain in limb (773)	Malaise and fatigue (798)	6
Abdominal pain (785)	Malaise and fatigue (798)	4
Hyposmolality and/or hyponatremia (276.12)	Malaise and fatigue (798)	2
Abnormal electrocardiogram [ECG] [EKG] (426.7)	Malaise and fatigue (798)	5
Deep vein thrombosis [DVT] (452.2)	Malaise and fatigue (798)	5
Edema (782.3)	Malaise and fatigue (798)	7
Other dyspnea (512.9)	Malaise and fatigue (798)	3
Hypopotassemia (276.14)	Malaise and fatigue (798)	4
Dysphagia (532)	Malaise and fatigue (798)	3
Spondylosis without myelopathy (721.1)	Malaise and fatigue (798)	5
Obesity	Malaise and fatigue (798)	2
Other anemias (285)	Malaise and fatigue (798)	2
Other headache syndromes (339)	Malaise and fatigue (798)	3
Myocardial infarction (411.2)	Malaise and fatigue (798)	1
Atrial fibrillation (427.21)	Malaise and fatigue (798)	2
Cerebral artery occlusion, with cerebral infarction (433.21)	Malaise and fatigue (798)	2
Late effects of cerebrovascular disease (433.8)	Malaise and fatigue (798)	2
Encounter for long-term (current) use of aspirin (457.3)	Malaise and fatigue (798)	2
Shortness of breath (512.7)	Malaise and fatigue (798)	1
Urinary tract infection (591)	Malaise and fatigue (798)	1
Dementias (290.1)	Nausea and vomiting (789)	6
Tobacco use disorder (318)	Nausea and vomiting (789)	3
Dizziness and giddiness (Light-headedness and vertigo) (386.9)	Nausea and vomiting (789)	6
Hyposmolality and/or hyponatremia (276.12)	Nausea and vomiting (789)	1
Transient cerebral ischemia (433.31)	Nausea and vomiting (789)	1
Other dyspnea (512.9)	Nausea and vomiting (789)	4
Anxiety disorder (300.1)	Nausea and vomiting (789)	4
Abnormal electrocardiogram [ECG] [EKG] (426.7)	Nausea and vomiting (789)	2
Insulin pump user (250.3)	Nausea and vomiting (789)	2
Other headache syndromes (339)	Nausea and vomiting (789)	3
Abdominal pain (785)	Nausea and vomiting (789)	1
Dysphagia (532)	Nausea and vomiting (789)	1
Diarrhea (561.1)	Nausea and vomiting (789)	1
Syncope and collapse (788)	Nausea and vomiting (789)	1
Dementias (290.1)	Syncope and collapse (788)	10
Anxiety disorder (300.1)	Syncope and collapse (788)	8
v_345.3	Syncope and collapse (788)	1
Dizziness and giddiness (Light-headedness and vertigo) (386.9)	Syncope and collapse (788)	7
Cardiac pacemaker in situ (426.91)	Syncope and collapse (788)	8
Other specified cardiac dysrhythmias (427.3)	Syncope and collapse (788)	6
Occlusion and stenosis of precerebral arteries (433.1)	Syncope and collapse (788)	10
Nausea and vomiting (789)	Syncope and collapse (788)	9
Glaucoma (365)	Syncope and collapse (788)	2
Head_Injury	Syncope and collapse (788)	2
Abnormality of gait (350.2)	Syncope and collapse (788)	6
Abnormal electrocardiogram [ECG] [EKG] (426.7)	Syncope and collapse (788)	3
Constipation (563)	Syncope and collapse (788)	2
Malaise and fatigue (798)	Syncope and collapse (788)	1
Peripheral vascular disease, unspecified (443.9)	Syncope and collapse (788)	1
Other persistent mental disorders due to conditions classified elsewhere (290.3)	Syncope and collapse (788)	1
Tobacco use disorder (318)	Syncope and collapse (788)	2
Hypopotassemia (276.14)	Syncope and collapse (788)	1
Nonrheumatic mitral valve disorders (395.1)	Syncope and collapse (788)	1
Arthropathy NOS (716.9)	Syncope and collapse (788)	1
Altered mental status (292.4)	Syncope and collapse (788)	1
Hypertension	Abdominal pain (785)	2
Symptoms concerning nutrition, metabolism, and development (1002)	Abdominal pain (785)	10
Altered mental status (292.4)	Abdominal pain (785)	6
Depression (296.2)	Abdominal pain (785)	6
Anxiety disorder (300.1)	Abdominal pain (785)	10
Other headache syndromes (339)	Abdominal pain (785)	10
Dizziness and giddiness (Light-headedness and vertigo) (386.9)	Abdominal pain (785)	10
Other specified cardiac dysrhythmias (427.3)	Abdominal pain (785)	10
Chronic airway obstruction (496)	Abdominal pain (785)	7
Cough (512.8)	Abdominal pain (785)	6
Dysphagia (532)	Abdominal pain (785)	8
Diarrhea (561.1)	Abdominal pain (785)	10
Diverticulosis (562.1)	Abdominal pain (785)	9
Constipation (563)	Abdominal pain (785)	3
Other disorders of the kidney and ureters (586)	Abdominal pain (785)	10
Spondylosis without myelopathy (721.1)	Abdominal pain (785)	10
Degeneration of intervertebral disc (722.6)	Abdominal pain (785)	10
Pain in joint (745)	Abdominal pain (785)	2
Back pain (760)	Abdominal pain (785)	1
Nausea and vomiting (789)	Abdominal pain (785)	9
Malaise and fatigue (798)	Abdominal pain (785)	6
Insulin pump user (250.3)	Abdominal pain (785)	1
Tobacco use disorder (318)	Abdominal pain (785)	5
Hypertensive chronic kidney disease (401.22)	Abdominal pain (785)	1
Nonspecific chest pain (418)	Abdominal pain (785)	2
Congestive heart failure (CHF) NOS (428.1)	Abdominal pain (785)	1
Shortness of breath (512.7)	Abdominal pain (785)	3
Other dyspnea (512.9)	Abdominal pain (785)	2
Urinary tract infection (591)	Abdominal pain (785)	2
Arthropathy NOS (716.9)	Abdominal pain (785)	5
Abnormal electrocardiogram [ECG] [EKG] (426.7)	Abdominal pain (785)	5
Pain in limb (773)	Abdominal pain (785)	3
Edema (782.3)	Abdominal pain (785)	5
Hypopotassemia (276.14)	Abdominal pain (785)	4
Hyperlipidemia (272.1)	Abdominal pain (785)	1
Benign neoplasm of colon (208)	Abdominal pain (785)	1
Hypertension	Fever of unknown origin (783)	9
Pneumonia (480)	Fever of unknown origin (783)	9
Cough (512.8)	Fever of unknown origin (783)	9
Acute upper respiratory infections of multiple or unspecified sites (465)	Fever of unknown origin (783)	5
Nausea and vomiting (789)	Fever of unknown origin (783)	1
Altered mental status (292.4)	Fever of unknown origin (783)	1
Gout (274.1)	Edema (782.3)	8
Other dyspnea (512.9)	Edema (782.3)	4
Chronic renal failure [CKD] (585.3)	Edema (782.3)	8
Chronic ulcer of leg or foot (707.2)	Edema (782.3)	9
Arthropathy NOS (716.9)	Edema (782.3)	4
Malaise and fatigue (798)	Edema (782.3)	3
Hypertension	Edema (782.3)	2
Insulin pump user (250.3)	Edema (782.3)	1
Encounter for long-term (current) use of anticoagulants (286.2)	Edema (782.3)	1
Nonspecific chest pain (418)	Edema (782.3)	1
Cardiac pacemaker in situ (426.91)	Edema (782.3)	1
Congestive heart failure (CHF) NOS (428.1)	Edema (782.3)	2
Peripheral vascular disease, unspecified (443.9)	Edema (782.3)	4
Deep vein thrombosis [DVT] (452.2)	Edema (782.3)	5
Shortness of breath (512.7)	Edema (782.3)	1
Diarrhea (561.1)	Edema (782.3)	3
Constipation (563)	Edema (782.3)	3
Chronic Kidney Disease, Stage III (585.33)	Edema (782.3)	6
Other disorders of the kidney and ureters (586)	Edema (782.3)	7
Pain in joint (745)	Edema (782.3)	2
Back pain (760)	Edema (782.3)	1
Pain in limb (773)	Edema (782.3)	1
Abdominal pain (785)	Edema (782.3)	4
Degeneration of intervertebral disc (722.6)	Edema (782.3)	2
Vitamin D deficiency (261.4)	Edema (782.3)	2
Hypopotassemia (276.14)	Edema (782.3)	1
Altered mental status (292.4)	Edema (782.3)	2
Spondylosis without myelopathy (721.1)	Edema (782.3)	3
Chronic airway obstruction (496)	Edema (782.3)	1
Obesity	Pain in limb (773)	2
Injury, NOS (1009)	Pain in limb (773)	2
Insulin pump user (250.3)	Pain in limb (773)	2
Hyperlipidemia (272.1)	Pain in limb (773)	2
Gout (274.1)	Pain in limb (773)	10
Altered mental status (292.4)	Pain in limb (773)	4
Anxiety disorder (300.1)	Pain in limb (773)	10
Tobacco use disorder (318)	Pain in limb (773)	6
Other headache syndromes (339)	Pain in limb (773)	10
Dizziness and giddiness (Light-headedness and vertigo) (386.9)	Pain in limb (773)	10
Coronary atherosclerosis (411.4)	Pain in limb (773)	2
Abnormal electrocardiogram [ECG] [EKG] (426.7)	Pain in limb (773)	5
Transient cerebral ischemia (433.31)	Pain in limb (773)	2
Peripheral vascular disease, unspecified (443.9)	Pain in limb (773)	10
Other venous embolism and thrombosis (452)	Pain in limb (773)	8
Deep vein thrombosis [DVT] (452.2)	Pain in limb (773)	2
Cough (512.8)	Pain in limb (773)	6
Other dyspnea (512.9)	Pain in limb (773)	3
Constipation (563)	Pain in limb (773)	7
Arthropathy NOS (716.9)	Pain in limb (773)	7
Spondylosis without myelopathy (721.1)	Pain in limb (773)	10
Degeneration of intervertebral disc (722.6)	Pain in limb (773)	10
Back pain (760)	Pain in limb (773)	3
Edema (782.3)	Pain in limb (773)	9
Abdominal pain (785)	Pain in limb (773)	7
Nausea and vomiting (789)	Pain in limb (773)	10
Malaise and fatigue (798)	Pain in limb (773)	4
Contusion (916)	Pain in limb (773)	2
Hypertension	Pain in limb (773)	5
Osteopenia or other disorder of bone and cartilage (743.9)	Pain in limb (773)	2
Depression (296.2)	Pain in limb (773)	1
Other specified cardiac dysrhythmias (427.3)	Pain in limb (773)	5
Pain in joint (745)	Pain in limb (773)	4
Myocardial infarction (411.2)	Pain in limb (773)	1
Congestive heart failure (CHF) NOS (428.1)	Pain in limb (773)	1
Encounter for long-term (current) use of aspirin (457.3)	Pain in limb (773)	1
Chronic renal failure [CKD] (585.3)	Pain in limb (773)	1
Other disorders of the kidney and ureters (586)	Pain in limb (773)	1
Hypertension	Back pain (760)	10
Other tests (1010)	Back pain (760)	9
Benign neoplasm of colon (208)	Back pain (760)	6
Gout (274.1)	Back pain (760)	9
Depression (296.2)	Back pain (760)	10
Anxiety disorder (300.1)	Back pain (760)	10
Other headache syndromes (339)	Back pain (760)	10
Dizziness and giddiness (Light-headedness and vertigo) (386.9)	Back pain (760)	10
Nonspecific chest pain (418)	Back pain (760)	7
Chronic airway obstruction (496)	Back pain (760)	7
Cough (512.8)	Back pain (760)	7
Diarrhea (561.1)	Back pain (760)	7
Diverticulosis (562.1)	Back pain (760)	10
Constipation (563)	Back pain (760)	10
Chronic renal failure [CKD] (585.3)	Back pain (760)	7
Other disorders of the kidney and ureters (586)	Back pain (760)	8
Rheumatoid arthritis (714.1)	Back pain (760)	9
Spondylosis without myelopathy (721.1)	Back pain (760)	10
Degeneration of intervertebral disc (722.6)	Back pain (760)	10
Osteopenia or other disorder of bone and cartilage (743.9)	Back pain (760)	5
Pain in joint (745)	Back pain (760)	6
Edema (782.3)	Back pain (760)	9
Malaise and fatigue (798)	Back pain (760)	6
Tobacco use disorder (318)	Back pain (760)	5
Encounter for long-term (current) use of aspirin (457.3)	Back pain (760)	1
Shortness of breath (512.7)	Back pain (760)	1
Other dyspnea (512.9)	Back pain (760)	2
GERD (530.11)	Back pain (760)	5
Arthropathy NOS (716.9)	Back pain (760)	7
Osteoarthritis; localized (740.1)	Back pain (760)	1
Pain in limb (773)	Back pain (760)	7
Abdominal pain (785)	Back pain (760)	9
Vitamin D deficiency (261.4)	Back pain (760)	2
Hyperlipidemia (272.1)	Back pain (760)	6
Other venous embolism and thrombosis (452)	Back pain (760)	2
Cataract (366)	Back pain (760)	1
Hypertension	Pain in joint (745)	10
Vitamin D deficiency (261.4)	Pain in joint (745)	6
Gout (274.1)	Pain in joint (745)	10
Other headache syndromes (339)	Pain in joint (745)	10
Senile cataract (366.2)	Pain in joint (745)	8
Dizziness and giddiness (Light-headedness and vertigo) (386.9)	Pain in joint (745)	10
Nonspecific chest pain (418)	Pain in joint (745)	10
Shortness of breath (512.7)	Pain in joint (745)	4
Cough (512.8)	Pain in joint (745)	10
GERD (530.11)	Pain in joint (745)	9
Constipation (563)	Pain in joint (745)	9
Chronic renal failure [CKD] (585.3)	Pain in joint (745)	8
Spondylosis without myelopathy (721.1)	Pain in joint (745)	10
Degeneration of intervertebral disc (722.6)	Pain in joint (745)	10
Pain in limb (773)	Pain in joint (745)	6
Edema (782.3)	Pain in joint (745)	8
Malaise and fatigue (798)	Pain in joint (745)	6
Other tests (1010)	Pain in joint (745)	9
Depression (296.2)	Pain in joint (745)	1
Diverticulosis (562.1)	Pain in joint (745)	9
Arthropathy NOS (716.9)	Pain in joint (745)	8
Osteoarthrosis NOS (740.9)	Pain in joint (745)	2
Osteopenia or other disorder of bone and cartilage (743.9)	Pain in joint (745)	7
Abdominal pain (785)	Pain in joint (745)	8
Nausea and vomiting (789)	Pain in joint (745)	1
Abnormality of gait (350.2)	Pain in joint (745)	1
Cataract (366)	Pain in joint (745)	1
Other dyspnea (512.9)	Pain in joint (745)	2
Diarrhea (561.1)	Pain in joint (745)	1
Rheumatoid arthritis (714.1)	Pain in joint (745)	1
Osteoarthritis; localized (740.1)	Pain in joint (745)	1
Osteoporosis NOS (743.11)	Pain in joint (745)	1
Back pain (760)	Pain in joint (745)	4
Tobacco use disorder (318)	Pain in joint (745)	1
Vitamin D deficiency (261.4)	Osteopenia or other disorder of bone and cartilage (743.9)	10
Mixed hyperlipidemia (272.13)	Osteopenia or other disorder of bone and cartilage (743.9)	6
Cataract (366)	Osteopenia or other disorder of bone and cartilage (743.9)	8
Hemorrhoids (455)	Osteopenia or other disorder of bone and cartilage (743.9)	9
Constipation (563)	Osteopenia or other disorder of bone and cartilage (743.9)	6
Rheumatoid arthritis (714.1)	Osteopenia or other disorder of bone and cartilage (743.9)	10
Spondylosis without myelopathy (721.1)	Osteopenia or other disorder of bone and cartilage (743.9)	9
Degeneration of intervertebral disc (722.6)	Osteopenia or other disorder of bone and cartilage (743.9)	9
Osteoporosis NOS (743.11)	Osteopenia or other disorder of bone and cartilage (743.9)	9
Pain in joint (745)	Osteopenia or other disorder of bone and cartilage (743.9)	3
Malignant neoplasm of female breast (174.11)	Osteopenia or other disorder of bone and cartilage (743.9)	6
Back pain (760)	Osteopenia or other disorder of bone and cartilage (743.9)	5
Abnormal electrocardiogram [ECG] [EKG] (426.7)	Osteopenia or other disorder of bone and cartilage (743.9)	2
GERD (530.11)	Osteopenia or other disorder of bone and cartilage (743.9)	4
Diverticulosis (562.1)	Osteopenia or other disorder of bone and cartilage (743.9)	8
Osteoarthritis; localized (740.1)	Osteopenia or other disorder of bone and cartilage (743.9)	7
Pain in limb (773)	Osteopenia or other disorder of bone and cartilage (743.9)	5
Female	Osteopenia or other disorder of bone and cartilage (743.9)	5
Benign neoplasm of colon (208)	Osteopenia or other disorder of bone and cartilage (743.9)	5
Female	Osteoporosis NOS (743.11)	10
Symptoms concerning nutrition, metabolism, and development (1002)	Osteoporosis NOS (743.11)	2
Hypothyroidism NOS (244.4)	Osteoporosis NOS (743.11)	9
Vitamin D deficiency (261.4)	Osteoporosis NOS (743.11)	10
Constipation (563)	Osteoporosis NOS (743.11)	10
Rheumatoid arthritis (714.1)	Osteoporosis NOS (743.11)	10
Spondylosis without myelopathy (721.1)	Osteoporosis NOS (743.11)	7
Glaucoma (365)	Osteoporosis NOS (743.11)	1
Hemorrhoids (455)	Osteoporosis NOS (743.11)	9
Arthropathy NOS (716.9)	Osteoporosis NOS (743.11)	3
Osteopenia or other disorder of bone and cartilage (743.9)	Osteoporosis NOS (743.11)	1
Degeneration of intervertebral disc (722.6)	Osteoporosis NOS (743.11)	1
Other specified cardiac dysrhythmias (427.3)	Osteoporosis NOS (743.11)	2
Obesity	Osteoarthrosis NOS (740.9)	10
Hypertension	Osteoarthrosis NOS (740.9)	10
Female	Osteoarthrosis NOS (740.9)	10
Other tests (1010)	Osteoarthrosis NOS (740.9)	8
Vitamin D deficiency (261.4)	Osteoarthrosis NOS (740.9)	10
Gout (274.1)	Osteoarthrosis NOS (740.9)	10
Hypopotassemia (276.14)	Osteoarthrosis NOS (740.9)	9
Depression (296.2)	Osteoarthrosis NOS (740.9)	10
Anxiety disorder (300.1)	Osteoarthrosis NOS (740.9)	10
Tobacco use disorder (318)	Osteoarthrosis NOS (740.9)	10
Parkinson's disease (332)	Osteoarthrosis NOS (740.9)	2
Other headache syndromes (339)	Osteoarthrosis NOS (740.9)	9
Abnormality of gait (350.2)	Osteoarthrosis NOS (740.9)	3
Glaucoma (365)	Osteoarthrosis NOS (740.9)	10
Cataract (366)	Osteoarthrosis NOS (740.9)	10
Essential hypertension (401.1)	Osteoarthrosis NOS (740.9)	10
Nonspecific chest pain (418)	Osteoarthrosis NOS (740.9)	10
Other specified cardiac dysrhythmias (427.3)	Osteoarthrosis NOS (740.9)	10
Peripheral vascular disease, unspecified (443.9)	Osteoarthrosis NOS (740.9)	10
Other venous embolism and thrombosis (452)	Osteoarthrosis NOS (740.9)	10
Deep vein thrombosis [DVT] (452.2)	Osteoarthrosis NOS (740.9)	6
Hemorrhoids (455)	Osteoarthrosis NOS (740.9)	10
Encounter for long-term (current) use of aspirin (457.3)	Osteoarthrosis NOS (740.9)	10
Asthma (495)	Osteoarthrosis NOS (740.9)	10
Chronic airway obstruction (496)	Osteoarthrosis NOS (740.9)	10
Shortness of breath (512.7)	Osteoarthrosis NOS (740.9)	3
Other dyspnea (512.9)	Osteoarthrosis NOS (740.9)	10
GERD (530.11)	Osteoarthrosis NOS (740.9)	10
Diarrhea (561.1)	Osteoarthrosis NOS (740.9)	6
Diverticulosis (562.1)	Osteoarthrosis NOS (740.9)	10
Constipation (563)	Osteoarthrosis NOS (740.9)	10
Chronic renal failure [CKD] (585.3)	Osteoarthrosis NOS (740.9)	9
Rheumatoid arthritis (714.1)	Osteoarthrosis NOS (740.9)	10
Arthropathy NOS (716.9)	Osteoarthrosis NOS (740.9)	10
Spondylosis without myelopathy (721.1)	Osteoarthrosis NOS (740.9)	10
Degeneration of intervertebral disc (722.6)	Osteoarthrosis NOS (740.9)	10
Osteoarthritis; localized (740.1)	Osteoarthrosis NOS (740.9)	10
Osteoporosis NOS (743.11)	Osteoarthrosis NOS (740.9)	10
Osteopenia or other disorder of bone and cartilage (743.9)	Osteoarthrosis NOS (740.9)	10
Pain in joint (745)	Osteoarthrosis NOS (740.9)	8
Back pain (760)	Osteoarthrosis NOS (740.9)	10
Pain in limb (773)	Osteoarthrosis NOS (740.9)	10
Edema (782.3)	Osteoarthrosis NOS (740.9)	10
Abdominal pain (785)	Osteoarthrosis NOS (740.9)	10
Malignant neoplasm of female breast (174.11)	Osteoarthrosis NOS (740.9)	1
Other anemias (285)	Osteoarthrosis NOS (740.9)	6
Dizziness and giddiness (Light-headedness and vertigo) (386.9)	Osteoarthrosis NOS (740.9)	9
Abnormal electrocardiogram [ECG] [EKG] (426.7)	Osteoarthrosis NOS (740.9)	1
Atrial fibrillation (427.21)	Osteoarthrosis NOS (740.9)	9
Malaise and fatigue (798)	Osteoarthrosis NOS (740.9)	6
Cardiac pacemaker in situ (426.91)	Osteoarthrosis NOS (740.9)	1
Urinary tract infection (591)	Osteoarthrosis NOS (740.9)	5
Hypovolemia (276.5)	Osteoarthrosis NOS (740.9)	1
Senile cataract (366.2)	Osteoarthrosis NOS (740.9)	2
Obesity	Osteoarthritis; localized (740.1)	10
Rheumatoid arthritis (714.1)	Osteoarthritis; localized (740.1)	8
Spondylosis without myelopathy (721.1)	Osteoarthritis; localized (740.1)	10
Degeneration of intervertebral disc (722.6)	Osteoarthritis; localized (740.1)	10
Osteopenia or other disorder of bone and cartilage (743.9)	Osteoarthritis; localized (740.1)	3
Pain in joint (745)	Osteoarthritis; localized (740.1)	9
Arthropathy NOS (716.9)	Osteoarthritis; localized (740.1)	7
Abnormality of gait (350.2)	Osteoarthritis; localized (740.1)	6
Diverticulosis (562.1)	Osteoarthritis; localized (740.1)	1
Back pain (760)	Osteoarthritis; localized (740.1)	8
Spondylosis without myelopathy (721.1)	Degeneration of intervertebral disc (722.6)	2
Dizziness and giddiness (Light-headedness and vertigo) (386.9)	Spondylosis without myelopathy (721.1)	5
Chronic renal failure [CKD] (585.3)	Spondylosis without myelopathy (721.1)	4
Rheumatoid arthritis (714.1)	Spondylosis without myelopathy (721.1)	3
Degeneration of intervertebral disc (722.6)	Spondylosis without myelopathy (721.1)	6
Osteopenia or other disorder of bone and cartilage (743.9)	Spondylosis without myelopathy (721.1)	1
Diarrhea (561.1)	Spondylosis without myelopathy (721.1)	2
Edema (782.3)	Spondylosis without myelopathy (721.1)	3
Abnormal electrocardiogram [ECG] [EKG] (426.7)	Spondylosis without myelopathy (721.1)	4
Diverticulosis (562.1)	Spondylosis without myelopathy (721.1)	1
Tobacco use disorder (318)	Spondylosis without myelopathy (721.1)	1
Obesity	Arthropathy NOS (716.9)	3
Hypopotassemia (276.14)	Arthropathy NOS (716.9)	4
Hypovolemia (276.5)	Arthropathy NOS (716.9)	2
Other anemias (285)	Arthropathy NOS (716.9)	1
Depression (296.2)	Arthropathy NOS (716.9)	7
Other headache syndromes (339)	Arthropathy NOS (716.9)	7
Dizziness and giddiness (Light-headedness and vertigo) (386.9)	Arthropathy NOS (716.9)	8
Nonrheumatic mitral valve disorders (395.1)	Arthropathy NOS (716.9)	1
Other specified cardiac dysrhythmias (427.3)	Arthropathy NOS (716.9)	7
Peripheral vascular disease, unspecified (443.9)	Arthropathy NOS (716.9)	6
Deep vein thrombosis [DVT] (452.2)	Arthropathy NOS (716.9)	5
Other dyspnea (512.9)	Arthropathy NOS (716.9)	4
Diverticulosis (562.1)	Arthropathy NOS (716.9)	6
Constipation (563)	Arthropathy NOS (716.9)	3
Degeneration of intervertebral disc (722.6)	Arthropathy NOS (716.9)	9
Osteoarthritis; localized (740.1)	Arthropathy NOS (716.9)	3
Pain in joint (745)	Arthropathy NOS (716.9)	2
Back pain (760)	Arthropathy NOS (716.9)	3
Abdominal pain (785)	Arthropathy NOS (716.9)	5
Malaise and fatigue (798)	Arthropathy NOS (716.9)	3
Contusion (916)	Arthropathy NOS (716.9)	3
Gout (274.1)	Arthropathy NOS (716.9)	5
Dementias (290.1)	Arthropathy NOS (716.9)	8
Anxiety disorder (300.1)	Arthropathy NOS (716.9)	8
Nonspecific chest pain (418)	Arthropathy NOS (716.9)	1
Chronic airway obstruction (496)	Arthropathy NOS (716.9)	3
Syncope and collapse (788)	Arthropathy NOS (716.9)	2
Nausea and vomiting (789)	Arthropathy NOS (716.9)	2
Abnormality of gait (350.2)	Arthropathy NOS (716.9)	6
Cardiac pacemaker in situ (426.91)	Arthropathy NOS (716.9)	6
Pain in limb (773)	Arthropathy NOS (716.9)	3
Edema (782.3)	Arthropathy NOS (716.9)	6
Tobacco use disorder (318)	Arthropathy NOS (716.9)	3
Hypercholesterolemia (272.11)	Arthropathy NOS (716.9)	1
Altered mental status (292.4)	Arthropathy NOS (716.9)	1
Myocardial infarction (411.2)	Arthropathy NOS (716.9)	1
Encounter for long-term (current) use of aspirin (457.3)	Arthropathy NOS (716.9)	1
Shortness of breath (512.7)	Arthropathy NOS (716.9)	1
Osteoporosis NOS (743.11)	Arthropathy NOS (716.9)	1
Hemorrhoids (455)	Arthropathy NOS (716.9)	1
Dementias (290.1)	Decubitus ulcer (707.1)	10
Other persistent mental disorders due to conditions classified elsewhere (290.3)	Decubitus ulcer (707.1)	6
Pneumonia (480)	Decubitus ulcer (707.1)	7
Chronic ulcer of leg or foot (707.2)	Decubitus ulcer (707.1)	10
Hypovolemia (276.5)	Decubitus ulcer (707.1)	5
Hyposmolality and/or hyponatremia (276.12)	Decubitus ulcer (707.1)	3
Myocardial infarction (411.2)	Decubitus ulcer (707.1)	2
Late effects of cerebrovascular disease (433.8)	Decubitus ulcer (707.1)	4
Peripheral vascular disease, unspecified (443.9)	Decubitus ulcer (707.1)	5
Hypopotassemia (276.14)	Decubitus ulcer (707.1)	2
Altered mental status (292.4)	Decubitus ulcer (707.1)	1
Female	Hyperplasia of prostate (600)	10
Parkinson's disease (332)	Hyperplasia of prostate (600)	8
Chronic airway obstruction (496)	Hyperplasia of prostate (600)	5
Urinary tract infection (591)	Hyperplasia of prostate (600)	2
Vascular_Disease	Urinary tract infection (591)	10
Heart_Disease	Urinary tract infection (591)	9
Hypothyroidism NOS (244.4)	Urinary tract infection (591)	10
Type 2 diabetes (250.2)	Urinary tract infection (591)	9
Insulin pump user (250.3)	Urinary tract infection (591)	2
Hyposmolality and/or hyponatremia (276.12)	Urinary tract infection (591)	10
Hypopotassemia (276.14)	Urinary tract infection (591)	9
Hypovolemia (276.5)	Urinary tract infection (591)	9
Other anemias (285)	Urinary tract infection (591)	10
Dementias (290.1)	Urinary tract infection (591)	10
Other persistent mental disorders due to conditions classified elsewhere (290.3)	Urinary tract infection (591)	10
Altered mental status (292.4)	Urinary tract infection (591)	9
Depression (296.2)	Urinary tract infection (591)	10
Parkinson's disease (332)	Urinary tract infection (591)	5
Abnormality of gait (350.2)	Urinary tract infection (591)	10
Hypertensive chronic kidney disease (401.22)	Urinary tract infection (591)	9
Myocardial infarction (411.2)	Urinary tract infection (591)	9
Coronary atherosclerosis (411.4)	Urinary tract infection (591)	8
Nonspecific chest pain (418)	Urinary tract infection (591)	1
Other specified cardiac dysrhythmias (427.3)	Urinary tract infection (591)	9
Transient cerebral ischemia (433.31)	Urinary tract infection (591)	5
Late effects of cerebrovascular disease (433.8)	Urinary tract infection (591)	9
Other venous embolism and thrombosis (452)	Urinary tract infection (591)	9
Encounter for long-term (current) use of aspirin (457.3)	Urinary tract infection (591)	3
Pneumonia (480)	Urinary tract infection (591)	10
GERD (530.11)	Urinary tract infection (591)	10
Dysphagia (532)	Urinary tract infection (591)	10
Diarrhea (561.1)	Urinary tract infection (591)	9
Constipation (563)	Urinary tract infection (591)	9
Acute renal failure (585.1)	Urinary tract infection (591)	2
Chronic Kidney Disease, Stage III (585.33)	Urinary tract infection (591)	7
Other disorders of the kidney and ureters (586)	Urinary tract infection (591)	10
Hyperplasia of prostate (600)	Urinary tract infection (591)	8
Decubitus ulcer (707.1)	Urinary tract infection (591)	10
Degeneration of intervertebral disc (722.6)	Urinary tract infection (591)	1
Osteoarthrosis NOS (740.9)	Urinary tract infection (591)	5
Abdominal pain (785)	Urinary tract infection (591)	8
Nausea and vomiting (789)	Urinary tract infection (591)	10
Malaise and fatigue (798)	Urinary tract infection (591)	9
v_345.3	Urinary tract infection (591)	9
Cerebral artery occlusion, with cerebral infarction (433.21)	Urinary tract infection (591)	6
Chronic renal failure [CKD] (585.3)	Urinary tract infection (591)	8
Dizziness and giddiness (Light-headedness and vertigo) (386.9)	Urinary tract infection (591)	7
Congestive heart failure (CHF) NOS (428.1)	Urinary tract infection (591)	3
Peripheral vascular disease, unspecified (443.9)	Urinary tract infection (591)	4
Deep vein thrombosis [DVT] (452.2)	Urinary tract infection (591)	1
Syncope and collapse (788)	Urinary tract infection (591)	1
Atrial fibrillation (427.21)	Urinary tract infection (591)	1
Shortness of breath (512.7)	Urinary tract infection (591)	1
Edema (782.3)	Urinary tract infection (591)	1
Gout (274.1)	Other disorders of the kidney and ureters (586)	5
Chronic Kidney Disease, Stage III (585.33)	Other disorders of the kidney and ureters (586)	3
Edema (782.3)	Other disorders of the kidney and ureters (586)	1
Hypopotassemia (276.14)	Other disorders of the kidney and ureters (586)	1
Chronic renal failure [CKD] (585.3)	Other disorders of the kidney and ureters (586)	2
Other dyspnea (512.9)	Other disorders of the kidney and ureters (586)	1
Dysphagia (532)	Other disorders of the kidney and ureters (586)	1
Vitamin D deficiency (261.4)	Chronic Kidney Disease, Stage III (585.33)	5
Anemia in chronic kidney disease (285.21)	Chronic Kidney Disease, Stage III (585.33)	7
Encounter for long-term (current) use of anticoagulants (286.2)	Chronic Kidney Disease, Stage III (585.33)	3
Hypertensive chronic kidney disease (401.22)	Chronic Kidney Disease, Stage III (585.33)	1
Chronic renal failure [CKD] (585.3)	Chronic Kidney Disease, Stage III (585.33)	5
Other disorders of the kidney and ureters (586)	Chronic Kidney Disease, Stage III (585.33)	4
Edema (782.3)	Chronic Kidney Disease, Stage III (585.33)	3
Iron deficiency anemias, unspecified or not due to blood loss (280.1)	Chronic Kidney Disease, Stage III (585.33)	1
Malaise and fatigue (798)	Chronic Kidney Disease, Stage III (585.33)	1
Hyposmolality and/or hyponatremia (276.12)	End stage renal disease (585.32)	4
Anemia in chronic kidney disease (285.21)	End stage renal disease (585.32)	7
Chronic renal failure [CKD] (585.3)	End stage renal disease (585.32)	5
Renal dialysis (585.31)	End stage renal disease (585.32)	4
Gout (274.1)	Chronic renal failure [CKD] (585.3)	8
Chronic Kidney Disease, Stage III (585.33)	Chronic renal failure [CKD] (585.3)	4
Other disorders of the kidney and ureters (586)	Chronic renal failure [CKD] (585.3)	8
Vitamin D deficiency (261.4)	Chronic renal failure [CKD] (585.3)	3
Hypercholesterolemia (272.11)	Chronic renal failure [CKD] (585.3)	1
Hypertensive chronic kidney disease (401.22)	Chronic renal failure [CKD] (585.3)	5
Primary/intrinsic cardiomyopathies (425.1)	Chronic renal failure [CKD] (585.3)	5
End stage renal disease (585.32)	Chronic renal failure [CKD] (585.3)	3
Anemia in chronic kidney disease (285.21)	Chronic renal failure [CKD] (585.3)	3
Cardiac pacemaker in situ (426.91)	Chronic renal failure [CKD] (585.3)	4
Spondylosis without myelopathy (721.1)	Chronic renal failure [CKD] (585.3)	4
Edema (782.3)	Chronic renal failure [CKD] (585.3)	2
Obesity	Acute renal failure (585.1)	10
Vascular_Disease	Acute renal failure (585.1)	10
Heart_Disease	Acute renal failure (585.1)	10
Type 2 diabetes (250.2)	Acute renal failure (585.1)	9
Insulin pump user (250.3)	Acute renal failure (585.1)	2
Hyposmolality and/or hyponatremia (276.12)	Acute renal failure (585.1)	10
Hypopotassemia (276.14)	Acute renal failure (585.1)	10
Hypovolemia (276.5)	Acute renal failure (585.1)	2
Other anemias (285)	Acute renal failure (585.1)	10
Dementias (290.1)	Acute renal failure (585.1)	10
Altered mental status (292.4)	Acute renal failure (585.1)	9
Depression (296.2)	Acute renal failure (585.1)	10
Tobacco use disorder (318)	Acute renal failure (585.1)	10
Abnormality of gait (350.2)	Acute renal failure (585.1)	9
Hypertensive chronic kidney disease (401.22)	Acute renal failure (585.1)	5
Myocardial infarction (411.2)	Acute renal failure (585.1)	10
Nonspecific chest pain (418)	Acute renal failure (585.1)	7
Atrial fibrillation (427.21)	Acute renal failure (585.1)	10
Other specified cardiac dysrhythmias (427.3)	Acute renal failure (585.1)	10
Occlusion and stenosis of precerebral arteries (433.1)	Acute renal failure (585.1)	9
Cerebral artery occlusion, with cerebral infarction (433.21)	Acute renal failure (585.1)	10
Transient cerebral ischemia (433.31)	Acute renal failure (585.1)	10
Late effects of cerebrovascular disease (433.8)	Acute renal failure (585.1)	10
Peripheral vascular disease, unspecified (443.9)	Acute renal failure (585.1)	8
Deep vein thrombosis [DVT] (452.2)	Acute renal failure (585.1)	10
Encounter for long-term (current) use of aspirin (457.3)	Acute renal failure (585.1)	10
Pneumonia (480)	Acute renal failure (585.1)	10
Chronic airway obstruction (496)	Acute renal failure (585.1)	10
Shortness of breath (512.7)	Acute renal failure (585.1)	10
GERD (530.11)	Acute renal failure (585.1)	10
Dysphagia (532)	Acute renal failure (585.1)	10
Diverticulosis (562.1)	Acute renal failure (585.1)	10
Constipation (563)	Acute renal failure (585.1)	10
Chronic renal failure [CKD] (585.3)	Acute renal failure (585.1)	10
Chronic Kidney Disease, Stage III (585.33)	Acute renal failure (585.1)	10
Other disorders of the kidney and ureters (586)	Acute renal failure (585.1)	10
Hyperplasia of prostate (600)	Acute renal failure (585.1)	10
Decubitus ulcer (707.1)	Acute renal failure (585.1)	10
Osteoarthrosis NOS (740.9)	Acute renal failure (585.1)	10
Abdominal pain (785)	Acute renal failure (585.1)	9
Syncope and collapse (788)	Acute renal failure (585.1)	10
Malaise and fatigue (798)	Acute renal failure (585.1)	10
Gout (274.1)	Acute renal failure (585.1)	4
Iron deficiency anemias, unspecified or not due to blood loss (280.1)	Acute renal failure (585.1)	7
Coronary atherosclerosis (411.4)	Acute renal failure (585.1)	4
Congestive heart failure (CHF) NOS (428.1)	Acute renal failure (585.1)	2
Diarrhea (561.1)	Acute renal failure (585.1)	3
Urinary tract infection (591)	Acute renal failure (585.1)	8
Nausea and vomiting (789)	Acute renal failure (585.1)	7
Abnormal electrocardiogram [ECG] [EKG] (426.7)	Acute renal failure (585.1)	1
Obstructive chronic bronchitis (496.21)	Acute renal failure (585.1)	2
Pain in limb (773)	Acute renal failure (585.1)	7
Anxiety disorder (300.1)	Acute renal failure (585.1)	1
Other dyspnea (512.9)	Acute renal failure (585.1)	1
Symptoms concerning nutrition, metabolism, and development (1002)	Constipation (563)	10
Vitamin D deficiency (261.4)	Constipation (563)	8
Hypopotassemia (276.14)	Constipation (563)	8
Dementias (290.1)	Constipation (563)	9
Depression (296.2)	Constipation (563)	8
Anxiety disorder (300.1)	Constipation (563)	10
Coronary atherosclerosis (411.4)	Constipation (563)	10
Other specified cardiac dysrhythmias (427.3)	Constipation (563)	10
Congestive heart failure (CHF) NOS (428.1)	Constipation (563)	10
Peripheral vascular disease, unspecified (443.9)	Constipation (563)	6
Hemorrhoids (455)	Constipation (563)	9
Pneumonia (480)	Constipation (563)	8
Chronic airway obstruction (496)	Constipation (563)	7
Shortness of breath (512.7)	Constipation (563)	3
Other dyspnea (512.9)	Constipation (563)	7
Dysphagia (532)	Constipation (563)	9
Diverticulosis (562.1)	Constipation (563)	10
Other disorders of the kidney and ureters (586)	Constipation (563)	8
Spondylosis without myelopathy (721.1)	Constipation (563)	10
Degeneration of intervertebral disc (722.6)	Constipation (563)	9
Edema (782.3)	Constipation (563)	7
Nausea and vomiting (789)	Constipation (563)	10
Malaise and fatigue (798)	Constipation (563)	7
Iron deficiency anemias, unspecified or not due to blood loss (280.1)	Constipation (563)	1
Tobacco use disorder (318)	Constipation (563)	5
Glaucoma (365)	Constipation (563)	3
Nonspecific chest pain (418)	Constipation (563)	2
Transient cerebral ischemia (433.31)	Constipation (563)	1
Encounter for long-term (current) use of aspirin (457.3)	Constipation (563)	2
Chronic Kidney Disease, Stage III (585.33)	Constipation (563)	9
Arthropathy NOS (716.9)	Constipation (563)	7
Osteopenia or other disorder of bone and cartilage (743.9)	Constipation (563)	3
Abdominal pain (785)	Constipation (563)	7
Syncope and collapse (788)	Constipation (563)	6
Dizziness and giddiness (Light-headedness and vertigo) (386.9)	Constipation (563)	7
Hypertensive chronic kidney disease (401.22)	Constipation (563)	1
Deep vein thrombosis [DVT] (452.2)	Constipation (563)	7
GERD (530.11)	Constipation (563)	2
Diarrhea (561.1)	Constipation (563)	7
Urinary tract infection (591)	Constipation (563)	1
Pain in limb (773)	Constipation (563)	3
Senile cataract (366.2)	Constipation (563)	2
Hyposmolality and/or hyponatremia (276.12)	Constipation (563)	3
Altered mental status (292.4)	Constipation (563)	5
Decubitus ulcer (707.1)	Constipation (563)	3
Symptoms concerning nutrition, metabolism, and development (1002)	Diverticulosis (562.1)	8
Benign neoplasm of colon (208)	Diverticulosis (562.1)	8
Hyperlipidemia (272.1)	Diverticulosis (562.1)	2
Iron deficiency anemias, unspecified or not due to blood loss (280.1)	Diverticulosis (562.1)	1
Dizziness and giddiness (Light-headedness and vertigo) (386.9)	Diverticulosis (562.1)	9
Coronary atherosclerosis (411.4)	Diverticulosis (562.1)	8
Other specified cardiac dysrhythmias (427.3)	Diverticulosis (562.1)	8
Peripheral vascular disease, unspecified (443.9)	Diverticulosis (562.1)	1
Hemorrhoids (455)	Diverticulosis (562.1)	8
Chronic airway obstruction (496)	Diverticulosis (562.1)	5
Shortness of breath (512.7)	Diverticulosis (562.1)	2
Diarrhea (561.1)	Diverticulosis (562.1)	8
Spondylosis without myelopathy (721.1)	Diverticulosis (562.1)	8
Abnormality of gait (350.2)	Diverticulosis (562.1)	1
Cataract (366)	Diverticulosis (562.1)	4
Abnormal electrocardiogram [ECG] [EKG] (426.7)	Diverticulosis (562.1)	2
Encounter for long-term (current) use of aspirin (457.3)	Diverticulosis (562.1)	3
Arthropathy NOS (716.9)	Diverticulosis (562.1)	4
Abdominal pain (785)	Diverticulosis (562.1)	1
Hypopotassemia (276.14)	Diverticulosis (562.1)	2
Tobacco use disorder (318)	Diverticulosis (562.1)	3
Malaise and fatigue (798)	Diverticulosis (562.1)	1
Other tests (1010)	Diarrhea (561.1)	2
Hyposmolality and/or hyponatremia (276.12)	Diarrhea (561.1)	1
Depression (296.2)	Diarrhea (561.1)	2
Chronic airway obstruction (496)	Diarrhea (561.1)	5
Cough (512.8)	Diarrhea (561.1)	3
Other dyspnea (512.9)	Diarrhea (561.1)	5
GERD (530.11)	Diarrhea (561.1)	2
Dysphagia (532)	Diarrhea (561.1)	7
Spondylosis without myelopathy (721.1)	Diarrhea (561.1)	7
Edema (782.3)	Diarrhea (561.1)	4
Nausea and vomiting (789)	Diarrhea (561.1)	8
Malaise and fatigue (798)	Diarrhea (561.1)	2
Encounter for long-term (current) use of anticoagulants (286.2)	Diarrhea (561.1)	2
Encounter for long-term (current) use of aspirin (457.3)	Diarrhea (561.1)	2
Diverticulosis (562.1)	Diarrhea (561.1)	2
Type 2 diabetes (250.2)	Diarrhea (561.1)	5
Hypopotassemia (276.14)	Diarrhea (561.1)	5
Hypovolemia (276.5)	Diarrhea (561.1)	5
Hypertensive chronic kidney disease (401.22)	Diarrhea (561.1)	1
Congestive heart failure (CHF) NOS (428.1)	Diarrhea (561.1)	1
Transient cerebral ischemia (433.31)	Diarrhea (561.1)	1
Pneumonia (480)	Diarrhea (561.1)	5
Urinary tract infection (591)	Diarrhea (561.1)	1
Acute renal failure (585.1)	Diarrhea (561.1)	1
Dementias (290.1)	Dysphagia (532)	9
Other persistent mental disorders due to conditions classified elsewhere (290.3)	Dysphagia (532)	8
Depression (296.2)	Dysphagia (532)	5
Cerebral artery occlusion, with cerebral infarction (433.21)	Dysphagia (532)	9
Pneumonia (480)	Dysphagia (532)	10
Other dyspnea (512.9)	Dysphagia (532)	6
Nausea and vomiting (789)	Dysphagia (532)	9
Malaise and fatigue (798)	Dysphagia (532)	7
Abnormality of gait (350.2)	Dysphagia (532)	3
Nonspecific chest pain (418)	Dysphagia (532)	1
Encounter for long-term (current) use of aspirin (457.3)	Dysphagia (532)	3
Tobacco use disorder (318)	Dysphagia (532)	3
Parkinson's disease (332)	Dysphagia (532)	4
Chronic airway obstruction (496)	Dysphagia (532)	2
GERD (530.11)	Dysphagia (532)	2
Occlusion and stenosis of precerebral arteries (433.1)	Dysphagia (532)	1
Diarrhea (561.1)	Dysphagia (532)	3
Hypopotassemia (276.14)	Dysphagia (532)	2
Altered mental status (292.4)	Dysphagia (532)	2
Late effects of cerebrovascular disease (433.8)	Dysphagia (532)	2
Decubitus ulcer (707.1)	Dysphagia (532)	3
Abdominal pain (785)	Dysphagia (532)	2
Vascular_Disease	Dysphagia (532)	1
Insulin pump user (250.3)	Dysphagia (532)	1
Other anemias (285)	Dysphagia (532)	1
Shortness of breath (512.7)	Dysphagia (532)	1
Constipation (563)	Dysphagia (532)	1
Obesity	GERD (530.11)	10
Hypertension	GERD (530.11)	10
Benign neoplasm of colon (208)	GERD (530.11)	7
Insulin pump user (250.3)	GERD (530.11)	2
Hyposmolality and/or hyponatremia (276.12)	GERD (530.11)	5
Hypopotassemia (276.14)	GERD (530.11)	8
Iron deficiency anemias, unspecified or not due to blood loss (280.1)	GERD (530.11)	10
Altered mental status (292.4)	GERD (530.11)	8
Depression (296.2)	GERD (530.11)	10
Anxiety disorder (300.1)	GERD (530.11)	8
Tobacco use disorder (318)	GERD (530.11)	10
Other headache syndromes (339)	GERD (530.11)	7
Glaucoma (365)	GERD (530.11)	10
Cataract (366)	GERD (530.11)	10
Dizziness and giddiness (Light-headedness and vertigo) (386.9)	GERD (530.11)	10
Myocardial infarction (411.2)	GERD (530.11)	10
Nonspecific chest pain (418)	GERD (530.11)	8
Abnormal electrocardiogram [ECG] [EKG] (426.7)	GERD (530.11)	10
Cardiac pacemaker in situ (426.91)	GERD (530.11)	9
Other specified cardiac dysrhythmias (427.3)	GERD (530.11)	10
Peripheral vascular disease, unspecified (443.9)	GERD (530.11)	10
Other venous embolism and thrombosis (452)	GERD (530.11)	10
Deep vein thrombosis [DVT] (452.2)	GERD (530.11)	4
Encounter for long-term (current) use of aspirin (457.3)	GERD (530.11)	10
Pneumonia (480)	GERD (530.11)	10
Asthma (495)	GERD (530.11)	10
Chronic airway obstruction (496)	GERD (530.11)	10
Obstructive chronic bronchitis (496.21)	GERD (530.11)	10
Shortness of breath (512.7)	GERD (530.11)	3
Cough (512.8)	GERD (530.11)	10
Other dyspnea (512.9)	GERD (530.11)	10
Dysphagia (532)	GERD (530.11)	8
Diverticulosis (562.1)	GERD (530.11)	10
Constipation (563)	GERD (530.11)	8
Arthropathy NOS (716.9)	GERD (530.11)	10
Spondylosis without myelopathy (721.1)	GERD (530.11)	10
Degeneration of intervertebral disc (722.6)	GERD (530.11)	10
Osteoarthritis; localized (740.1)	GERD (530.11)	10
Osteoporosis NOS (743.11)	GERD (530.11)	10
Back pain (760)	GERD (530.11)	5
Pain in limb (773)	GERD (530.11)	10
Abdominal pain (785)	GERD (530.11)	10
Syncope and collapse (788)	GERD (530.11)	10
Nausea and vomiting (789)	GERD (530.11)	10
Malaise and fatigue (798)	GERD (530.11)	10
Encounter for long-term (current) use of anticoagulants (286.2)	GERD (530.11)	8
Abnormality of gait (350.2)	GERD (530.11)	8
Atrial fibrillation (427.21)	GERD (530.11)	3
Hemorrhoids (455)	GERD (530.11)	3
Diarrhea (561.1)	GERD (530.11)	8
Osteopenia or other disorder of bone and cartilage (743.9)	GERD (530.11)	2
Edema (782.3)	GERD (530.11)	9
Other disorders of the kidney and ureters (586)	GERD (530.11)	7
Senile cataract (366.2)	GERD (530.11)	1
Pain in joint (745)	GERD (530.11)	1
Obesity	Other dyspnea (512.9)	9
Hypopotassemia (276.14)	Other dyspnea (512.9)	8
Other anemias (285)	Other dyspnea (512.9)	9
Altered mental status (292.4)	Other dyspnea (512.9)	5
Anxiety disorder (300.1)	Other dyspnea (512.9)	6
Other headache syndromes (339)	Other dyspnea (512.9)	2
Myocardial infarction (411.2)	Other dyspnea (512.9)	8
Other specified cardiac dysrhythmias (427.3)	Other dyspnea (512.9)	9
Peripheral vascular disease, unspecified (443.9)	Other dyspnea (512.9)	9
Other venous embolism and thrombosis (452)	Other dyspnea (512.9)	9
Pneumonia (480)	Other dyspnea (512.9)	7
Chronic airway obstruction (496)	Other dyspnea (512.9)	9
Obstructive chronic bronchitis (496.21)	Other dyspnea (512.9)	10
Cough (512.8)	Other dyspnea (512.9)	9
Chronic Kidney Disease, Stage III (585.33)	Other dyspnea (512.9)	10
Pain in joint (745)	Other dyspnea (512.9)	8
Back pain (760)	Other dyspnea (512.9)	8
Abdominal pain (785)	Other dyspnea (512.9)	8
Syncope and collapse (788)	Other dyspnea (512.9)	2
Nausea and vomiting (789)	Other dyspnea (512.9)	6
Malaise and fatigue (798)	Other dyspnea (512.9)	7
Tobacco use disorder (318)	Other dyspnea (512.9)	5
Dizziness and giddiness (Light-headedness and vertigo) (386.9)	Other dyspnea (512.9)	1
Nonrheumatic aortic valve disorders (395.2)	Other dyspnea (512.9)	1
Nonspecific chest pain (418)	Other dyspnea (512.9)	1
Encounter for long-term (current) use of aspirin (457.3)	Other dyspnea (512.9)	1
Asthma (495)	Other dyspnea (512.9)	9
Diverticulosis (562.1)	Other dyspnea (512.9)	6
Arthropathy NOS (716.9)	Other dyspnea (512.9)	6
Pain in limb (773)	Other dyspnea (512.9)	7
Abnormal electrocardiogram [ECG] [EKG] (426.7)	Other dyspnea (512.9)	7
Constipation (563)	Other dyspnea (512.9)	3
Senile cataract (366.2)	Other dyspnea (512.9)	1
Primary/intrinsic cardiomyopathies (425.1)	Other dyspnea (512.9)	1
Diarrhea (561.1)	Other dyspnea (512.9)	5
Edema (782.3)	Other dyspnea (512.9)	6
Depression (296.2)	Other dyspnea (512.9)	4
Dysphagia (532)	Other dyspnea (512.9)	4
Shortness of breath (512.7)	Other dyspnea (512.9)	2
Urinary tract infection (591)	Other dyspnea (512.9)	2
Congestive heart failure (CHF) NOS (428.1)	Other dyspnea (512.9)	1
Hypovolemia (276.5)	Other dyspnea (512.9)	2
Other tests (1010)	Cough (512.8)	10
Obstructive chronic bronchitis (496.21)	Cough (512.8)	9
Malaise and fatigue (798)	Cough (512.8)	3
Pneumonia (480)	Cough (512.8)	9
Chronic airway obstruction (496)	Cough (512.8)	6
Diarrhea (561.1)	Cough (512.8)	6
Pain in limb (773)	Cough (512.8)	3
Abdominal pain (785)	Cough (512.8)	4
Asthma (495)	Cough (512.8)	1
Other dyspnea (512.9)	Cough (512.8)	1
Other specified cardiac dysrhythmias (427.3)	Cough (512.8)	1
Nausea and vomiting (789)	Cough (512.8)	1
Fever of unknown origin (783)	Cough (512.8)	1
Obesity	Shortness of breath (512.7)	10
Insulin pump user (250.3)	Shortness of breath (512.7)	2
Gout (274.1)	Shortness of breath (512.7)	10
Hypopotassemia (276.14)	Shortness of breath (512.7)	9
Iron deficiency anemias, unspecified or not due to blood loss (280.1)	Shortness of breath (512.7)	3
Altered mental status (292.4)	Shortness of breath (512.7)	5
Anxiety disorder (300.1)	Shortness of breath (512.7)	10
Other headache syndromes (339)	Shortness of breath (512.7)	10
Dizziness and giddiness (Light-headedness and vertigo) (386.9)	Shortness of breath (512.7)	10
Nonrheumatic mitral valve disorders (395.1)	Shortness of breath (512.7)	10
Myocardial infarction (411.2)	Shortness of breath (512.7)	9
Abnormal electrocardiogram [ECG] [EKG] (426.7)	Shortness of breath (512.7)	10
Cardiac pacemaker in situ (426.91)	Shortness of breath (512.7)	10
Other specified cardiac dysrhythmias (427.3)	Shortness of breath (512.7)	8
Peripheral vascular disease, unspecified (443.9)	Shortness of breath (512.7)	10
Other venous embolism and thrombosis (452)	Shortness of breath (512.7)	10
Chronic airway obstruction (496)	Shortness of breath (512.7)	10
Obstructive chronic bronchitis (496.21)	Shortness of breath (512.7)	10
Cough (512.8)	Shortness of breath (512.7)	10
Other dyspnea (512.9)	Shortness of breath (512.7)	8
Dysphagia (532)	Shortness of breath (512.7)	9
Chronic Kidney Disease, Stage III (585.33)	Shortness of breath (512.7)	8
Arthropathy NOS (716.9)	Shortness of breath (512.7)	9
Spondylosis without myelopathy (721.1)	Shortness of breath (512.7)	10
Back pain (760)	Shortness of breath (512.7)	9
Pain in limb (773)	Shortness of breath (512.7)	10
Edema (782.3)	Shortness of breath (512.7)	9
Abdominal pain (785)	Shortness of breath (512.7)	7
Nausea and vomiting (789)	Shortness of breath (512.7)	10
Malaise and fatigue (798)	Shortness of breath (512.7)	9
Heart_Disease	Shortness of breath (512.7)	7
Other anemias (285)	Shortness of breath (512.7)	7
Depression (296.2)	Shortness of breath (512.7)	3
Tobacco use disorder (318)	Shortness of breath (512.7)	8
Nonspecific chest pain (418)	Shortness of breath (512.7)	8
Encounter for long-term (current) use of aspirin (457.3)	Shortness of breath (512.7)	8
Pneumonia (480)	Shortness of breath (512.7)	9
Asthma (495)	Shortness of breath (512.7)	9
GERD (530.11)	Shortness of breath (512.7)	7
Constipation (563)	Shortness of breath (512.7)	7
Other disorders of the kidney and ureters (586)	Shortness of breath (512.7)	7
Osteoarthrosis NOS (740.9)	Shortness of breath (512.7)	7
Pain in joint (745)	Shortness of breath (512.7)	6
Benign neoplasm of colon (208)	Shortness of breath (512.7)	5
Congestive heart failure (CHF) NOS (428.1)	Shortness of breath (512.7)	4
Diverticulosis (562.1)	Shortness of breath (512.7)	5
Urinary tract infection (591)	Shortness of breath (512.7)	5
Diarrhea (561.1)	Shortness of breath (512.7)	2
Syncope and collapse (788)	Shortness of breath (512.7)	1
Other venous embolism and thrombosis (452)	Obstructive chronic bronchitis (496.21)	2
Asthma (495)	Obstructive chronic bronchitis (496.21)	1
Chronic airway obstruction (496)	Obstructive chronic bronchitis (496.21)	1
Iron deficiency anemias, unspecified or not due to blood loss (280.1)	Chronic airway obstruction (496)	5
Depression (296.2)	Chronic airway obstruction (496)	4
Other venous embolism and thrombosis (452)	Chronic airway obstruction (496)	6
Pneumonia (480)	Chronic airway obstruction (496)	5
Obstructive chronic bronchitis (496.21)	Chronic airway obstruction (496)	5
Cough (512.8)	Chronic airway obstruction (496)	4
Malaise and fatigue (798)	Chronic airway obstruction (496)	3
Gout (274.1)	Chronic airway obstruction (496)	2
Anxiety disorder (300.1)	Chronic airway obstruction (496)	3
Tobacco use disorder (318)	Chronic airway obstruction (496)	3
Diarrhea (561.1)	Chronic airway obstruction (496)	4
Diverticulosis (562.1)	Chronic airway obstruction (496)	3
Obesity	Chronic airway obstruction (496)	3
Other anemias (285)	Chronic airway obstruction (496)	3
Myocardial infarction (411.2)	Chronic airway obstruction (496)	2
Asthma (495)	Chronic airway obstruction (496)	4
Other dyspnea (512.9)	Chronic airway obstruction (496)	1
Constipation (563)	Chronic airway obstruction (496)	3
Hyperplasia of prostate (600)	Chronic airway obstruction (496)	2
Back pain (760)	Chronic airway obstruction (496)	3
Abdominal pain (785)	Chronic airway obstruction (496)	2
Dysphagia (532)	Chronic airway obstruction (496)	2
Arthropathy NOS (716.9)	Chronic airway obstruction (496)	1
Edema (782.3)	Chronic airway obstruction (496)	1
Obesity	Asthma (495)	9
Vitamin D deficiency (261.4)	Asthma (495)	1
Other headache syndromes (339)	Asthma (495)	2
Acute upper respiratory infections of multiple or unspecified sites (465)	Asthma (495)	8
Chronic airway obstruction (496)	Asthma (495)	6
Obstructive chronic bronchitis (496.21)	Asthma (495)	7
Shortness of breath (512.7)	Asthma (495)	1
Cough (512.8)	Asthma (495)	9
Other dyspnea (512.9)	Asthma (495)	1
Diverticulosis (562.1)	Asthma (495)	3
Back pain (760)	Asthma (495)	7
Hyposmolality and/or hyponatremia (276.12)	Pneumonia (480)	5
Dementias (290.1)	Pneumonia (480)	6
Altered mental status (292.4)	Pneumonia (480)	2
Anxiety disorder (300.1)	Pneumonia (480)	4
Other venous embolism and thrombosis (452)	Pneumonia (480)	6
Deep vein thrombosis [DVT] (452.2)	Pneumonia (480)	2
Obstructive chronic bronchitis (496.21)	Pneumonia (480)	9
Shortness of breath (512.7)	Pneumonia (480)	1
Cough (512.8)	Pneumonia (480)	1
Diarrhea (561.1)	Pneumonia (480)	2
Malaise and fatigue (798)	Pneumonia (480)	3
Encounter for long-term (current) use of aspirin (457.3)	Pneumonia (480)	1
Chronic airway obstruction (496)	Pneumonia (480)	5
Decubitus ulcer (707.1)	Pneumonia (480)	3
Other dyspnea (512.9)	Pneumonia (480)	3
Depression (296.2)	Pneumonia (480)	2
Hypopotassemia (276.14)	Pneumonia (480)	2
Tobacco use disorder (318)	Pneumonia (480)	1
Fever of unknown origin (783)	Pneumonia (480)	1
Hypertension	Acute upper respiratory infections of multiple or unspecified sites (465)	10
Other tests (1010)	Acute upper respiratory infections of multiple or unspecified sites (465)	10
Cough (512.8)	Acute upper respiratory infections of multiple or unspecified sites (465)	10
Fever of unknown origin (783)	Acute upper respiratory infections of multiple or unspecified sites (465)	5
Asthma (495)	Acute upper respiratory infections of multiple or unspecified sites (465)	1
Obesity	Encounter for long-term (current) use of aspirin (457.3)	10
Insulin pump user (250.3)	Encounter for long-term (current) use of aspirin (457.3)	7
Hypercholesterolemia (272.11)	Encounter for long-term (current) use of aspirin (457.3)	2
Gout (274.1)	Encounter for long-term (current) use of aspirin (457.3)	8
Hypopotassemia (276.14)	Encounter for long-term (current) use of aspirin (457.3)	9
Dementias (290.1)	Encounter for long-term (current) use of aspirin (457.3)	10
Altered mental status (292.4)	Encounter for long-term (current) use of aspirin (457.3)	5
Anxiety disorder (300.1)	Encounter for long-term (current) use of aspirin (457.3)	10
Abnormality of gait (350.2)	Encounter for long-term (current) use of aspirin (457.3)	9
Glaucoma (365)	Encounter for long-term (current) use of aspirin (457.3)	7
Dizziness and giddiness (Light-headedness and vertigo) (386.9)	Encounter for long-term (current) use of aspirin (457.3)	10
Nonrheumatic mitral valve disorders (395.1)	Encounter for long-term (current) use of aspirin (457.3)	10
Myocardial infarction (411.2)	Encounter for long-term (current) use of aspirin (457.3)	1
Atrial fibrillation (427.21)	Encounter for long-term (current) use of aspirin (457.3)	9
Other specified cardiac dysrhythmias (427.3)	Encounter for long-term (current) use of aspirin (457.3)	10
Occlusion and stenosis of precerebral arteries (433.1)	Encounter for long-term (current) use of aspirin (457.3)	10
Cerebral artery occlusion, with cerebral infarction (433.21)	Encounter for long-term (current) use of aspirin (457.3)	10
Peripheral vascular disease, unspecified (443.9)	Encounter for long-term (current) use of aspirin (457.3)	10
Pneumonia (480)	Encounter for long-term (current) use of aspirin (457.3)	8
Chronic airway obstruction (496)	Encounter for long-term (current) use of aspirin (457.3)	9
Shortness of breath (512.7)	Encounter for long-term (current) use of aspirin (457.3)	2
Other dyspnea (512.9)	Encounter for long-term (current) use of aspirin (457.3)	9
Dysphagia (532)	Encounter for long-term (current) use of aspirin (457.3)	5
Diverticulosis (562.1)	Encounter for long-term (current) use of aspirin (457.3)	7
Constipation (563)	Encounter for long-term (current) use of aspirin (457.3)	8
Arthropathy NOS (716.9)	Encounter for long-term (current) use of aspirin (457.3)	9
Osteoporosis NOS (743.11)	Encounter for long-term (current) use of aspirin (457.3)	2
Pain in limb (773)	Encounter for long-term (current) use of aspirin (457.3)	9
Edema (782.3)	Encounter for long-term (current) use of aspirin (457.3)	9
Abdominal pain (785)	Encounter for long-term (current) use of aspirin (457.3)	10
Syncope and collapse (788)	Encounter for long-term (current) use of aspirin (457.3)	10
Nausea and vomiting (789)	Encounter for long-term (current) use of aspirin (457.3)	10
Malaise and fatigue (798)	Encounter for long-term (current) use of aspirin (457.3)	8
Other anemias (285)	Encounter for long-term (current) use of aspirin (457.3)	8
Tobacco use disorder (318)	Encounter for long-term (current) use of aspirin (457.3)	7
Nonspecific chest pain (418)	Encounter for long-term (current) use of aspirin (457.3)	4
Abnormal electrocardiogram [ECG] [EKG] (426.7)	Encounter for long-term (current) use of aspirin (457.3)	6
Late effects of cerebrovascular disease (433.8)	Encounter for long-term (current) use of aspirin (457.3)	8
Chronic renal failure [CKD] (585.3)	Encounter for long-term (current) use of aspirin (457.3)	2
Depression (296.2)	Encounter for long-term (current) use of aspirin (457.3)	7
Cardiac pacemaker in situ (426.91)	Encounter for long-term (current) use of aspirin (457.3)	8
Urinary tract infection (591)	Encounter for long-term (current) use of aspirin (457.3)	7
Spondylosis without myelopathy (721.1)	Encounter for long-term (current) use of aspirin (457.3)	7
Back pain (760)	Encounter for long-term (current) use of aspirin (457.3)	6
Pain in joint (745)	Encounter for long-term (current) use of aspirin (457.3)	1
Hypovolemia (276.5)	Encounter for long-term (current) use of aspirin (457.3)	1
Diarrhea (561.1)	Encounter for long-term (current) use of aspirin (457.3)	4
Vitamin D deficiency (261.4)	Hemorrhoids (455)	7
Nonspecific chest pain (418)	Hemorrhoids (455)	3
Shortness of breath (512.7)	Hemorrhoids (455)	1
GERD (530.11)	Hemorrhoids (455)	7
Colon cancer (153.2)	Hemorrhoids (455)	5
Benign neoplasm of colon (208)	Hemorrhoids (455)	4
Peripheral vascular disease, unspecified (443.9)	Hemorrhoids (455)	1
Diverticulosis (562.1)	Hemorrhoids (455)	2
Osteopenia or other disorder of bone and cartilage (743.9)	Hemorrhoids (455)	1
Other specified cardiac dysrhythmias (427.3)	Hemorrhoids (455)	1
Rheumatoid arthritis (714.1)	Hemorrhoids (455)	2
Arthropathy NOS (716.9)	Hemorrhoids (455)	4
Symptoms concerning nutrition, metabolism, and development (1002)	Hemorrhoids (455)	1
Constipation (563)	Hemorrhoids (455)	1
Encounter for long-term (current) use of anticoagulants (286.2)	Deep vein thrombosis [DVT] (452.2)	7
Dementias (290.1)	Deep vein thrombosis [DVT] (452.2)	8
Other venous embolism and thrombosis (452)	Deep vein thrombosis [DVT] (452.2)	7
Edema (782.3)	Deep vein thrombosis [DVT] (452.2)	5
Malaise and fatigue (798)	Deep vein thrombosis [DVT] (452.2)	5
Pain in limb (773)	Deep vein thrombosis [DVT] (452.2)	6
Heart_Disease	Deep vein thrombosis [DVT] (452.2)	1
Arthropathy NOS (716.9)	Deep vein thrombosis [DVT] (452.2)	4
Pneumonia (480)	Deep vein thrombosis [DVT] (452.2)	1
Depression (296.2)	Other venous embolism and thrombosis (452)	2
Obstructive chronic bronchitis (496.21)	Other venous embolism and thrombosis (452)	5
Encounter for long-term (current) use of anticoagulants (286.2)	Other venous embolism and thrombosis (452)	4
Deep vein thrombosis [DVT] (452.2)	Other venous embolism and thrombosis (452)	2
Obesity	Other venous embolism and thrombosis (452)	1
Hypovolemia (276.5)	Other venous embolism and thrombosis (452)	1
Other anemias (285)	Other venous embolism and thrombosis (452)	1
Other persistent mental disorders due to conditions classified elsewhere (290.3)	Other venous embolism and thrombosis (452)	2
Anxiety disorder (300.1)	Other venous embolism and thrombosis (452)	1
Tobacco use disorder (318)	Other venous embolism and thrombosis (452)	1
Peripheral vascular disease, unspecified (443.9)	Other venous embolism and thrombosis (452)	3
Pneumonia (480)	Other venous embolism and thrombosis (452)	3
Chronic airway obstruction (496)	Other venous embolism and thrombosis (452)	2
Other dyspnea (512.9)	Other venous embolism and thrombosis (452)	1
Urinary tract infection (591)	Other venous embolism and thrombosis (452)	1
Back pain (760)	Other venous embolism and thrombosis (452)	1
Pain in limb (773)	Other venous embolism and thrombosis (452)	2
Gout (274.1)	Peripheral vascular disease, unspecified (443.9)	1
Dementias (290.1)	Peripheral vascular disease, unspecified (443.9)	5
Abnormality of gait (350.2)	Peripheral vascular disease, unspecified (443.9)	1
Coronary atherosclerosis (411.4)	Peripheral vascular disease, unspecified (443.9)	2
Occlusion and stenosis of precerebral arteries (433.1)	Peripheral vascular disease, unspecified (443.9)	10
Other venous embolism and thrombosis (452)	Peripheral vascular disease, unspecified (443.9)	7
Decubitus ulcer (707.1)	Peripheral vascular disease, unspecified (443.9)	5
Chronic ulcer of leg or foot (707.2)	Peripheral vascular disease, unspecified (443.9)	10
Edema (782.3)	Peripheral vascular disease, unspecified (443.9)	6
Malaise and fatigue (798)	Peripheral vascular disease, unspecified (443.9)	4
Hyposmolality and/or hyponatremia (276.12)	Peripheral vascular disease, unspecified (443.9)	6
Nonrheumatic aortic valve disorders (395.2)	Peripheral vascular disease, unspecified (443.9)	4
Vascular_Disease	Peripheral vascular disease, unspecified (443.9)	3
Other anemias (285)	Peripheral vascular disease, unspecified (443.9)	3
Encounter for long-term (current) use of anticoagulants (286.2)	Peripheral vascular disease, unspecified (443.9)	1
Other specified cardiac dysrhythmias (427.3)	Peripheral vascular disease, unspecified (443.9)	2
Deep vein thrombosis [DVT] (452.2)	Peripheral vascular disease, unspecified (443.9)	2
Diverticulosis (562.1)	Peripheral vascular disease, unspecified (443.9)	1
Arthropathy NOS (716.9)	Peripheral vascular disease, unspecified (443.9)	3
Hypopotassemia (276.14)	Peripheral vascular disease, unspecified (443.9)	4
Tobacco use disorder (318)	Peripheral vascular disease, unspecified (443.9)	3
Syncope and collapse (788)	Peripheral vascular disease, unspecified (443.9)	1
Constipation (563)	Peripheral vascular disease, unspecified (443.9)	1
Vascular_Disease	Late effects of cerebrovascular disease (433.8)	10
Insulin pump user (250.3)	Late effects of cerebrovascular disease (433.8)	1
Hypopotassemia (276.14)	Late effects of cerebrovascular disease (433.8)	8
Other anemias (285)	Late effects of cerebrovascular disease (433.8)	10
Dementias (290.1)	Late effects of cerebrovascular disease (433.8)	10
Altered mental status (292.4)	Late effects of cerebrovascular disease (433.8)	7
Depression (296.2)	Late effects of cerebrovascular disease (433.8)	10
Tobacco use disorder (318)	Late effects of cerebrovascular disease (433.8)	6
v_345.3	Late effects of cerebrovascular disease (433.8)	10
Abnormality of gait (350.2)	Late effects of cerebrovascular disease (433.8)	1
Occlusion and stenosis of precerebral arteries (433.1)	Late effects of cerebrovascular disease (433.8)	10
Cerebral artery occlusion, with cerebral infarction (433.21)	Late effects of cerebrovascular disease (433.8)	10
Deep vein thrombosis [DVT] (452.2)	Late effects of cerebrovascular disease (433.8)	1
Encounter for long-term (current) use of aspirin (457.3)	Late effects of cerebrovascular disease (433.8)	2
Pneumonia (480)	Late effects of cerebrovascular disease (433.8)	10
Dysphagia (532)	Late effects of cerebrovascular disease (433.8)	8
Decubitus ulcer (707.1)	Late effects of cerebrovascular disease (433.8)	6
Malaise and fatigue (798)	Late effects of cerebrovascular disease (433.8)	8
Obesity	Late effects of cerebrovascular disease (433.8)	1
Urinary tract infection (591)	Late effects of cerebrovascular disease (433.8)	1
Myocardial infarction (411.2)	Late effects of cerebrovascular disease (433.8)	2
Constipation (563)	Late effects of cerebrovascular disease (433.8)	1
Obesity	Transient cerebral ischemia (433.31)	10
Vascular_Disease	Transient cerebral ischemia (433.31)	10
Insulin pump user (250.3)	Transient cerebral ischemia (433.31)	2
Hypercholesterolemia (272.11)	Transient cerebral ischemia (433.31)	7
Hypopotassemia (276.14)	Transient cerebral ischemia (433.31)	10
Other anemias (285)	Transient cerebral ischemia (433.31)	10
Dementias (290.1)	Transient cerebral ischemia (433.31)	10
Other persistent mental disorders due to conditions classified elsewhere (290.3)	Transient cerebral ischemia (433.31)	10
Altered mental status (292.4)	Transient cerebral ischemia (433.31)	9
Depression (296.2)	Transient cerebral ischemia (433.31)	10
Anxiety disorder (300.1)	Transient cerebral ischemia (433.31)	8
Tobacco use disorder (318)	Transient cerebral ischemia (433.31)	10
Other headache syndromes (339)	Transient cerebral ischemia (433.31)	10
Abnormality of gait (350.2)	Transient cerebral ischemia (433.31)	10
Dizziness and giddiness (Light-headedness and vertigo) (386.9)	Transient cerebral ischemia (433.31)	10
Myocardial infarction (411.2)	Transient cerebral ischemia (433.31)	10
Coronary atherosclerosis (411.4)	Transient cerebral ischemia (433.31)	6
Nonspecific chest pain (418)	Transient cerebral ischemia (433.31)	10
Abnormal electrocardiogram [ECG] [EKG] (426.7)	Transient cerebral ischemia (433.31)	10
Other specified cardiac dysrhythmias (427.3)	Transient cerebral ischemia (433.31)	10
Occlusion and stenosis of precerebral arteries (433.1)	Transient cerebral ischemia (433.31)	10
Cerebral artery occlusion, with cerebral infarction (433.21)	Transient cerebral ischemia (433.31)	10
Late effects of cerebrovascular disease (433.8)	Transient cerebral ischemia (433.31)	10
Peripheral vascular disease, unspecified (443.9)	Transient cerebral ischemia (433.31)	10
Encounter for long-term (current) use of aspirin (457.3)	Transient cerebral ischemia (433.31)	10
Pneumonia (480)	Transient cerebral ischemia (433.31)	7
Shortness of breath (512.7)	Transient cerebral ischemia (433.31)	10
Other dyspnea (512.9)	Transient cerebral ischemia (433.31)	10
GERD (530.11)	Transient cerebral ischemia (433.31)	10
Dysphagia (532)	Transient cerebral ischemia (433.31)	10
Arthropathy NOS (716.9)	Transient cerebral ischemia (433.31)	10
Abdominal pain (785)	Transient cerebral ischemia (433.31)	10
Syncope and collapse (788)	Transient cerebral ischemia (433.31)	10
Nausea and vomiting (789)	Transient cerebral ischemia (433.31)	9
Malaise and fatigue (798)	Transient cerebral ischemia (433.31)	10
v_345.3	Transient cerebral ischemia (433.31)	7
Diarrhea (561.1)	Transient cerebral ischemia (433.31)	6
Decubitus ulcer (707.1)	Transient cerebral ischemia (433.31)	7
Osteoarthrosis NOS (740.9)	Transient cerebral ischemia (433.31)	8
Pain in limb (773)	Transient cerebral ischemia (433.31)	8
Chronic airway obstruction (496)	Transient cerebral ischemia (433.31)	3
Urinary tract infection (591)	Transient cerebral ischemia (433.31)	5
Glaucoma (365)	Transient cerebral ischemia (433.31)	1
Other venous embolism and thrombosis (452)	Transient cerebral ischemia (433.31)	1
Hypovolemia (276.5)	Transient cerebral ischemia (433.31)	1
Atrial fibrillation (427.21)	Transient cerebral ischemia (433.31)	2
Constipation (563)	Transient cerebral ischemia (433.31)	1
Vascular_Disease	Cerebral artery occlusion, with cerebral infarction (433.21)	10
Altered mental status (292.4)	Cerebral artery occlusion, with cerebral infarction (433.21)	6
Occlusion and stenosis of precerebral arteries (433.1)	Cerebral artery occlusion, with cerebral infarction (433.21)	9
Malaise and fatigue (798)	Cerebral artery occlusion, with cerebral infarction (433.21)	8
Tobacco use disorder (318)	Cerebral artery occlusion, with cerebral infarction (433.21)	4
Depression (296.2)	Cerebral artery occlusion, with cerebral infarction (433.21)	3
Glaucoma (365)	Cerebral artery occlusion, with cerebral infarction (433.21)	2
Myocardial infarction (411.2)	Cerebral artery occlusion, with cerebral infarction (433.21)	1
Dysphagia (532)	Cerebral artery occlusion, with cerebral infarction (433.21)	1
Obesity	Congestive heart failure (CHF) NOS (428.1)	10
Vascular_Disease	Congestive heart failure (CHF) NOS (428.1)	10
Heart_Disease	Congestive heart failure (CHF) NOS (428.1)	10
Hypothyroidism NOS (244.4)	Congestive heart failure (CHF) NOS (428.1)	10
Type 2 diabetes (250.2)	Congestive heart failure (CHF) NOS (428.1)	10
Insulin pump user (250.3)	Congestive heart failure (CHF) NOS (428.1)	2
Gout (274.1)	Congestive heart failure (CHF) NOS (428.1)	10
Hyposmolality and/or hyponatremia (276.12)	Congestive heart failure (CHF) NOS (428.1)	5
Hypopotassemia (276.14)	Congestive heart failure (CHF) NOS (428.1)	10
Hypovolemia (276.5)	Congestive heart failure (CHF) NOS (428.1)	10
Iron deficiency anemias, unspecified or not due to blood loss (280.1)	Congestive heart failure (CHF) NOS (428.1)	7
Encounter for long-term (current) use of anticoagulants (286.2)	Congestive heart failure (CHF) NOS (428.1)	10
Altered mental status (292.4)	Congestive heart failure (CHF) NOS (428.1)	3
Depression (296.2)	Congestive heart failure (CHF) NOS (428.1)	9
Anxiety disorder (300.1)	Congestive heart failure (CHF) NOS (428.1)	7
Tobacco use disorder (318)	Congestive heart failure (CHF) NOS (428.1)	10
Nonrheumatic mitral valve disorders (395.1)	Congestive heart failure (CHF) NOS (428.1)	10
Nonrheumatic aortic valve disorders (395.2)	Congestive heart failure (CHF) NOS (428.1)	10
Hypertensive chronic kidney disease (401.22)	Congestive heart failure (CHF) NOS (428.1)	10
Myocardial infarction (411.2)	Congestive heart failure (CHF) NOS (428.1)	10
Coronary atherosclerosis (411.4)	Congestive heart failure (CHF) NOS (428.1)	9
Nonspecific chest pain (418)	Congestive heart failure (CHF) NOS (428.1)	10
Primary/intrinsic cardiomyopathies (425.1)	Congestive heart failure (CHF) NOS (428.1)	10
Abnormal electrocardiogram [ECG] [EKG] (426.7)	Congestive heart failure (CHF) NOS (428.1)	9
Cardiac pacemaker in situ (426.91)	Congestive heart failure (CHF) NOS (428.1)	10
Atrial fibrillation (427.21)	Congestive heart failure (CHF) NOS (428.1)	10
Other specified cardiac dysrhythmias (427.3)	Congestive heart failure (CHF) NOS (428.1)	10
Transient cerebral ischemia (433.31)	Congestive heart failure (CHF) NOS (428.1)	10
Peripheral vascular disease, unspecified (443.9)	Congestive heart failure (CHF) NOS (428.1)	8
Other venous embolism and thrombosis (452)	Congestive heart failure (CHF) NOS (428.1)	10
Encounter for long-term (current) use of aspirin (457.3)	Congestive heart failure (CHF) NOS (428.1)	10
Pneumonia (480)	Congestive heart failure (CHF) NOS (428.1)	10
Chronic airway obstruction (496)	Congestive heart failure (CHF) NOS (428.1)	10
Obstructive chronic bronchitis (496.21)	Congestive heart failure (CHF) NOS (428.1)	10
Shortness of breath (512.7)	Congestive heart failure (CHF) NOS (428.1)	6
Other dyspnea (512.9)	Congestive heart failure (CHF) NOS (428.1)	9
GERD (530.11)	Congestive heart failure (CHF) NOS (428.1)	10
Dysphagia (532)	Congestive heart failure (CHF) NOS (428.1)	9
Diarrhea (561.1)	Congestive heart failure (CHF) NOS (428.1)	9
Acute renal failure (585.1)	Congestive heart failure (CHF) NOS (428.1)	8
Chronic renal failure [CKD] (585.3)	Congestive heart failure (CHF) NOS (428.1)	10
Other disorders of the kidney and ureters (586)	Congestive heart failure (CHF) NOS (428.1)	10
Urinary tract infection (591)	Congestive heart failure (CHF) NOS (428.1)	7
Arthropathy NOS (716.9)	Congestive heart failure (CHF) NOS (428.1)	10
Osteoarthrosis NOS (740.9)	Congestive heart failure (CHF) NOS (428.1)	10
Edema (782.3)	Congestive heart failure (CHF) NOS (428.1)	8
Abdominal pain (785)	Congestive heart failure (CHF) NOS (428.1)	9
Nausea and vomiting (789)	Congestive heart failure (CHF) NOS (428.1)	8
Malaise and fatigue (798)	Congestive heart failure (CHF) NOS (428.1)	10
Pain in limb (773)	Congestive heart failure (CHF) NOS (428.1)	6
Decubitus ulcer (707.1)	Congestive heart failure (CHF) NOS (428.1)	1
Gout (274.1)	Other specified cardiac dysrhythmias (427.3)	10
Altered mental status (292.4)	Other specified cardiac dysrhythmias (427.3)	2
Dizziness and giddiness (Light-headedness and vertigo) (386.9)	Other specified cardiac dysrhythmias (427.3)	8
Cardiac pacemaker in situ (426.91)	Other specified cardiac dysrhythmias (427.3)	5
Chronic airway obstruction (496)	Other specified cardiac dysrhythmias (427.3)	2
Nausea and vomiting (789)	Other specified cardiac dysrhythmias (427.3)	10
Malaise and fatigue (798)	Other specified cardiac dysrhythmias (427.3)	2
Tobacco use disorder (318)	Other specified cardiac dysrhythmias (427.3)	4
Nonspecific chest pain (418)	Other specified cardiac dysrhythmias (427.3)	2
Syncope and collapse (788)	Other specified cardiac dysrhythmias (427.3)	4
Hyposmolality and/or hyponatremia (276.12)	Other specified cardiac dysrhythmias (427.3)	1
Dementias (290.1)	Other specified cardiac dysrhythmias (427.3)	5
Anxiety disorder (300.1)	Other specified cardiac dysrhythmias (427.3)	3
Abnormal electrocardiogram [ECG] [EKG] (426.7)	Other specified cardiac dysrhythmias (427.3)	5
Deep vein thrombosis [DVT] (452.2)	Other specified cardiac dysrhythmias (427.3)	1
Arthropathy NOS (716.9)	Other specified cardiac dysrhythmias (427.3)	2
Pain in limb (773)	Other specified cardiac dysrhythmias (427.3)	3
Iron deficiency anemias, unspecified or not due to blood loss (280.1)	Other specified cardiac dysrhythmias (427.3)	1
Other dyspnea (512.9)	Other specified cardiac dysrhythmias (427.3)	1
Peripheral vascular disease, unspecified (443.9)	Other specified cardiac dysrhythmias (427.3)	4
Diverticulosis (562.1)	Other specified cardiac dysrhythmias (427.3)	1
Hypopotassemia (276.14)	Other specified cardiac dysrhythmias (427.3)	1
Other venous embolism and thrombosis (452)	Other specified cardiac dysrhythmias (427.3)	1
Vascular_Disease	Atrial fibrillation (427.21)	10
Hypopotassemia (276.14)	Atrial fibrillation (427.21)	8
Dementias (290.1)	Atrial fibrillation (427.21)	5
Nonrheumatic mitral valve disorders (395.1)	Atrial fibrillation (427.21)	10
Nonrheumatic aortic valve disorders (395.2)	Atrial fibrillation (427.21)	10
Primary/intrinsic cardiomyopathies (425.1)	Atrial fibrillation (427.21)	5
Cardiac pacemaker in situ (426.91)	Atrial fibrillation (427.21)	10
Other specified cardiac dysrhythmias (427.3)	Atrial fibrillation (427.21)	10
Pneumonia (480)	Atrial fibrillation (427.21)	7
Dysphagia (532)	Atrial fibrillation (427.21)	2
Chronic renal failure [CKD] (585.3)	Atrial fibrillation (427.21)	1
Chronic Kidney Disease, Stage III (585.33)	Atrial fibrillation (427.21)	9
Malaise and fatigue (798)	Atrial fibrillation (427.21)	6
Other anemias (285)	Atrial fibrillation (427.21)	6
Encounter for long-term (current) use of anticoagulants (286.2)	Atrial fibrillation (427.21)	4
Hypothyroidism NOS (244.4)	Atrial fibrillation (427.21)	8
Nonrheumatic mitral valve disorders (395.1)	Cardiac pacemaker in situ (426.91)	7
Primary/intrinsic cardiomyopathies (425.1)	Cardiac pacemaker in situ (426.91)	9
Chronic renal failure [CKD] (585.3)	Cardiac pacemaker in situ (426.91)	5
Gout (274.1)	Cardiac pacemaker in situ (426.91)	9
Dizziness and giddiness (Light-headedness and vertigo) (386.9)	Cardiac pacemaker in situ (426.91)	5
Nonspecific chest pain (418)	Cardiac pacemaker in situ (426.91)	1
Other specified cardiac dysrhythmias (427.3)	Cardiac pacemaker in situ (426.91)	5
Encounter for long-term (current) use of aspirin (457.3)	Cardiac pacemaker in situ (426.91)	1
Syncope and collapse (788)	Cardiac pacemaker in situ (426.91)	2
Abnormal electrocardiogram [ECG] [EKG] (426.7)	Cardiac pacemaker in situ (426.91)	1
Other dyspnea (512.9)	Cardiac pacemaker in situ (426.91)	1
Arthropathy NOS (716.9)	Cardiac pacemaker in situ (426.91)	1
Obesity	Abnormal electrocardiogram [ECG] [EKG] (426.7)	5
Hypopotassemia (276.14)	Abnormal electrocardiogram [ECG] [EKG] (426.7)	6
Hypovolemia (276.5)	Abnormal electrocardiogram [ECG] [EKG] (426.7)	3
Anxiety disorder (300.1)	Abnormal electrocardiogram [ECG] [EKG] (426.7)	1
Other headache syndromes (339)	Abnormal electrocardiogram [ECG] [EKG] (426.7)	5
Dizziness and giddiness (Light-headedness and vertigo) (386.9)	Abnormal electrocardiogram [ECG] [EKG] (426.7)	5
Myocardial infarction (411.2)	Abnormal electrocardiogram [ECG] [EKG] (426.7)	4
Other specified cardiac dysrhythmias (427.3)	Abnormal electrocardiogram [ECG] [EKG] (426.7)	5
Other dyspnea (512.9)	Abnormal electrocardiogram [ECG] [EKG] (426.7)	3
Abdominal pain (785)	Abnormal electrocardiogram [ECG] [EKG] (426.7)	5
Syncope and collapse (788)	Abnormal electrocardiogram [ECG] [EKG] (426.7)	5
Malaise and fatigue (798)	Abnormal electrocardiogram [ECG] [EKG] (426.7)	5
Tobacco use disorder (318)	Abnormal electrocardiogram [ECG] [EKG] (426.7)	2
Spondylosis without myelopathy (721.1)	Abnormal electrocardiogram [ECG] [EKG] (426.7)	4
Pain in limb (773)	Abnormal electrocardiogram [ECG] [EKG] (426.7)	4
Diverticulosis (562.1)	Abnormal electrocardiogram [ECG] [EKG] (426.7)	3
Degeneration of intervertebral disc (722.6)	Abnormal electrocardiogram [ECG] [EKG] (426.7)	1
Urinary tract infection (591)	Abnormal electrocardiogram [ECG] [EKG] (426.7)	1
Gout (274.1)	Primary/intrinsic cardiomyopathies (425.1)	6
Nonrheumatic mitral valve disorders (395.1)	Primary/intrinsic cardiomyopathies (425.1)	6
Tobacco use disorder (318)	Primary/intrinsic cardiomyopathies (425.1)	2
Chronic renal failure [CKD] (585.3)	Primary/intrinsic cardiomyopathies (425.1)	4
Obesity	Nonspecific chest pain (418)	10
Hypertension	Nonspecific chest pain (418)	6
Insulin pump user (250.3)	Nonspecific chest pain (418)	2
Gout (274.1)	Nonspecific chest pain (418)	9
Hypopotassemia (276.14)	Nonspecific chest pain (418)	9
Depression (296.2)	Nonspecific chest pain (418)	10
Anxiety disorder (300.1)	Nonspecific chest pain (418)	9
Tobacco use disorder (318)	Nonspecific chest pain (418)	10
Dizziness and giddiness (Light-headedness and vertigo) (386.9)	Nonspecific chest pain (418)	10
Nonrheumatic mitral valve disorders (395.1)	Nonspecific chest pain (418)	10
Nonrheumatic aortic valve disorders (395.2)	Nonspecific chest pain (418)	7
Myocardial infarction (411.2)	Nonspecific chest pain (418)	10
Coronary atherosclerosis (411.4)	Nonspecific chest pain (418)	8
Abnormal electrocardiogram [ECG] [EKG] (426.7)	Nonspecific chest pain (418)	10
Cardiac pacemaker in situ (426.91)	Nonspecific chest pain (418)	9
Atrial fibrillation (427.21)	Nonspecific chest pain (418)	9
Other specified cardiac dysrhythmias (427.3)	Nonspecific chest pain (418)	8
Other venous embolism and thrombosis (452)	Nonspecific chest pain (418)	10
Encounter for long-term (current) use of aspirin (457.3)	Nonspecific chest pain (418)	6
Asthma (495)	Nonspecific chest pain (418)	10
Chronic airway obstruction (496)	Nonspecific chest pain (418)	10
Obstructive chronic bronchitis (496.21)	Nonspecific chest pain (418)	9
Shortness of breath (512.7)	Nonspecific chest pain (418)	2
Cough (512.8)	Nonspecific chest pain (418)	7
Other dyspnea (512.9)	Nonspecific chest pain (418)	9
Dysphagia (532)	Nonspecific chest pain (418)	1
Diverticulosis (562.1)	Nonspecific chest pain (418)	10
Constipation (563)	Nonspecific chest pain (418)	8
Arthropathy NOS (716.9)	Nonspecific chest pain (418)	9
Spondylosis without myelopathy (721.1)	Nonspecific chest pain (418)	10
Degeneration of intervertebral disc (722.6)	Nonspecific chest pain (418)	10
Osteoarthritis; localized (740.1)	Nonspecific chest pain (418)	10
Pain in limb (773)	Nonspecific chest pain (418)	10
Edema (782.3)	Nonspecific chest pain (418)	9
Abdominal pain (785)	Nonspecific chest pain (418)	8
Syncope and collapse (788)	Nonspecific chest pain (418)	10
Nausea and vomiting (789)	Nonspecific chest pain (418)	10
Malaise and fatigue (798)	Nonspecific chest pain (418)	10
Contusion (916)	Nonspecific chest pain (418)	9
Other anemias (285)	Nonspecific chest pain (418)	5
Other headache syndromes (339)	Nonspecific chest pain (418)	7
Chronic renal failure [CKD] (585.3)	Nonspecific chest pain (418)	8
Injury, NOS (1009)	Nonspecific chest pain (418)	5
Benign neoplasm of colon (208)	Nonspecific chest pain (418)	8
Hemorrhoids (455)	Nonspecific chest pain (418)	6
GERD (530.11)	Nonspecific chest pain (418)	2
Rheumatoid arthritis (714.1)	Nonspecific chest pain (418)	7
Back pain (760)	Nonspecific chest pain (418)	3
Hypovolemia (276.5)	Nonspecific chest pain (418)	1
Other disorders of the kidney and ureters (586)	Nonspecific chest pain (418)	3
Obesity	Coronary atherosclerosis (411.4)	10
Vascular_Disease	Coronary atherosclerosis (411.4)	10
Heart_Disease	Coronary atherosclerosis (411.4)	10
Type 2 diabetes (250.2)	Coronary atherosclerosis (411.4)	9
Insulin pump user (250.3)	Coronary atherosclerosis (411.4)	2
Hypercholesterolemia (272.11)	Coronary atherosclerosis (411.4)	9
Gout (274.1)	Coronary atherosclerosis (411.4)	10
Hyposmolality and/or hyponatremia (276.12)	Coronary atherosclerosis (411.4)	9
Hypopotassemia (276.14)	Coronary atherosclerosis (411.4)	10
Hypovolemia (276.5)	Coronary atherosclerosis (411.4)	10
Other anemias (285)	Coronary atherosclerosis (411.4)	10
Tobacco use disorder (318)	Coronary atherosclerosis (411.4)	10
Nonrheumatic mitral valve disorders (395.1)	Coronary atherosclerosis (411.4)	10
Nonrheumatic aortic valve disorders (395.2)	Coronary atherosclerosis (411.4)	9
Hypertensive chronic kidney disease (401.22)	Coronary atherosclerosis (411.4)	10
Myocardial infarction (411.2)	Coronary atherosclerosis (411.4)	10
Abnormal electrocardiogram [ECG] [EKG] (426.7)	Coronary atherosclerosis (411.4)	10
Cardiac pacemaker in situ (426.91)	Coronary atherosclerosis (411.4)	10
Other specified cardiac dysrhythmias (427.3)	Coronary atherosclerosis (411.4)	10
Occlusion and stenosis of precerebral arteries (433.1)	Coronary atherosclerosis (411.4)	10
Late effects of cerebrovascular disease (433.8)	Coronary atherosclerosis (411.4)	10
Other venous embolism and thrombosis (452)	Coronary atherosclerosis (411.4)	9
Encounter for long-term (current) use of aspirin (457.3)	Coronary atherosclerosis (411.4)	10
Chronic airway obstruction (496)	Coronary atherosclerosis (411.4)	10
Obstructive chronic bronchitis (496.21)	Coronary atherosclerosis (411.4)	10
Shortness of breath (512.7)	Coronary atherosclerosis (411.4)	10
Other dyspnea (512.9)	Coronary atherosclerosis (411.4)	10
GERD (530.11)	Coronary atherosclerosis (411.4)	10
Dysphagia (532)	Coronary atherosclerosis (411.4)	10
Acute renal failure (585.1)	Coronary atherosclerosis (411.4)	6
Other disorders of the kidney and ureters (586)	Coronary atherosclerosis (411.4)	9
Syncope and collapse (788)	Coronary atherosclerosis (411.4)	10
Nausea and vomiting (789)	Coronary atherosclerosis (411.4)	10
Malaise and fatigue (798)	Coronary atherosclerosis (411.4)	10
Altered mental status (292.4)	Coronary atherosclerosis (411.4)	5
Anxiety disorder (300.1)	Coronary atherosclerosis (411.4)	8
Nonspecific chest pain (418)	Coronary atherosclerosis (411.4)	2
Primary/intrinsic cardiomyopathies (425.1)	Coronary atherosclerosis (411.4)	4
Atrial fibrillation (427.21)	Coronary atherosclerosis (411.4)	2
Congestive heart failure (CHF) NOS (428.1)	Coronary atherosclerosis (411.4)	1
Peripheral vascular disease, unspecified (443.9)	Coronary atherosclerosis (411.4)	8
Diverticulosis (562.1)	Coronary atherosclerosis (411.4)	2
Osteoarthrosis NOS (740.9)	Coronary atherosclerosis (411.4)	5
Pain in limb (773)	Coronary atherosclerosis (411.4)	8
Chronic renal failure [CKD] (585.3)	Coronary atherosclerosis (411.4)	4
Hyperplasia of prostate (600)	Coronary atherosclerosis (411.4)	5
Depression (296.2)	Coronary atherosclerosis (411.4)	2
Cerebral artery occlusion, with cerebral infarction (433.21)	Coronary atherosclerosis (411.4)	3
Transient cerebral ischemia (433.31)	Coronary atherosclerosis (411.4)	4
Deep vein thrombosis [DVT] (452.2)	Coronary atherosclerosis (411.4)	1
Urinary tract infection (591)	Coronary atherosclerosis (411.4)	2
Heart_Disease	Myocardial infarction (411.2)	10
Other specified cardiac dysrhythmias (427.3)	Myocardial infarction (411.2)	10
Peripheral vascular disease, unspecified (443.9)	Myocardial infarction (411.2)	2
Other disorders of the kidney and ureters (586)	Myocardial infarction (411.2)	10
Tobacco use disorder (318)	Myocardial infarction (411.2)	5
Vascular_Disease	Myocardial infarction (411.2)	1
Other anemias (285)	Myocardial infarction (411.2)	1
Abnormal electrocardiogram [ECG] [EKG] (426.7)	Myocardial infarction (411.2)	4
Atrial fibrillation (427.21)	Myocardial infarction (411.2)	1
Cerebral artery occlusion, with cerebral infarction (433.21)	Myocardial infarction (411.2)	1
Obstructive chronic bronchitis (496.21)	Myocardial infarction (411.2)	2
Urinary tract infection (591)	Myocardial infarction (411.2)	1
Arthropathy NOS (716.9)	Myocardial infarction (411.2)	3
Malaise and fatigue (798)	Myocardial infarction (411.2)	1
Hypopotassemia (276.14)	Myocardial infarction (411.2)	2
Altered mental status (292.4)	Myocardial infarction (411.2)	1
Chronic airway obstruction (496)	Myocardial infarction (411.2)	2
Obesity	Hypertensive chronic kidney disease (401.22)	10
Vascular_Disease	Hypertensive chronic kidney disease (401.22)	10
Heart_Disease	Hypertensive chronic kidney disease (401.22)	10
Type 2 diabetes (250.2)	Hypertensive chronic kidney disease (401.22)	10
Insulin pump user (250.3)	Hypertensive chronic kidney disease (401.22)	2
Gout (274.1)	Hypertensive chronic kidney disease (401.22)	10
Iron deficiency anemias, unspecified or not due to blood loss (280.1)	Hypertensive chronic kidney disease (401.22)	10
Other anemias (285)	Hypertensive chronic kidney disease (401.22)	10
Other persistent mental disorders due to conditions classified elsewhere (290.3)	Hypertensive chronic kidney disease (401.22)	9
Altered mental status (292.4)	Hypertensive chronic kidney disease (401.22)	9
Depression (296.2)	Hypertensive chronic kidney disease (401.22)	8
Tobacco use disorder (318)	Hypertensive chronic kidney disease (401.22)	10
Myocardial infarction (411.2)	Hypertensive chronic kidney disease (401.22)	10
Nonspecific chest pain (418)	Hypertensive chronic kidney disease (401.22)	10
Other specified cardiac dysrhythmias (427.3)	Hypertensive chronic kidney disease (401.22)	10
Occlusion and stenosis of precerebral arteries (433.1)	Hypertensive chronic kidney disease (401.22)	5
Transient cerebral ischemia (433.31)	Hypertensive chronic kidney disease (401.22)	10
Late effects of cerebrovascular disease (433.8)	Hypertensive chronic kidney disease (401.22)	8
Peripheral vascular disease, unspecified (443.9)	Hypertensive chronic kidney disease (401.22)	10
Other venous embolism and thrombosis (452)	Hypertensive chronic kidney disease (401.22)	10
Encounter for long-term (current) use of aspirin (457.3)	Hypertensive chronic kidney disease (401.22)	10
Pneumonia (480)	Hypertensive chronic kidney disease (401.22)	10
Chronic airway obstruction (496)	Hypertensive chronic kidney disease (401.22)	10
Shortness of breath (512.7)	Hypertensive chronic kidney disease (401.22)	10
Other dyspnea (512.9)	Hypertensive chronic kidney disease (401.22)	10
GERD (530.11)	Hypertensive chronic kidney disease (401.22)	10
Dysphagia (532)	Hypertensive chronic kidney disease (401.22)	9
Diarrhea (561.1)	Hypertensive chronic kidney disease (401.22)	9
Diverticulosis (562.1)	Hypertensive chronic kidney disease (401.22)	10
Constipation (563)	Hypertensive chronic kidney disease (401.22)	9
Chronic renal failure [CKD] (585.3)	Hypertensive chronic kidney disease (401.22)	5
Renal dialysis (585.31)	Hypertensive chronic kidney disease (401.22)	10
End stage renal disease (585.32)	Hypertensive chronic kidney disease (401.22)	10
Chronic Kidney Disease, Stage III (585.33)	Hypertensive chronic kidney disease (401.22)	9
Other disorders of the kidney and ureters (586)	Hypertensive chronic kidney disease (401.22)	10
Decubitus ulcer (707.1)	Hypertensive chronic kidney disease (401.22)	4
Chronic ulcer of leg or foot (707.2)	Hypertensive chronic kidney disease (401.22)	10
Arthropathy NOS (716.9)	Hypertensive chronic kidney disease (401.22)	9
Osteoarthrosis NOS (740.9)	Hypertensive chronic kidney disease (401.22)	10
Pain in limb (773)	Hypertensive chronic kidney disease (401.22)	10
Edema (782.3)	Hypertensive chronic kidney disease (401.22)	10
Abdominal pain (785)	Hypertensive chronic kidney disease (401.22)	9
Syncope and collapse (788)	Hypertensive chronic kidney disease (401.22)	10
Nausea and vomiting (789)	Hypertensive chronic kidney disease (401.22)	10
Malaise and fatigue (798)	Hypertensive chronic kidney disease (401.22)	10
Hyposmolality and/or hyponatremia (276.12)	Hypertensive chronic kidney disease (401.22)	5
Hypopotassemia (276.14)	Hypertensive chronic kidney disease (401.22)	4
Anemia in chronic kidney disease (285.21)	Hypertensive chronic kidney disease (401.22)	5
Dementias (290.1)	Hypertensive chronic kidney disease (401.22)	7
Anxiety disorder (300.1)	Hypertensive chronic kidney disease (401.22)	4
Glaucoma (365)	Hypertensive chronic kidney disease (401.22)	2
Dizziness and giddiness (Light-headedness and vertigo) (386.9)	Hypertensive chronic kidney disease (401.22)	5
Acute renal failure (585.1)	Hypertensive chronic kidney disease (401.22)	5
Back pain (760)	Hypertensive chronic kidney disease (401.22)	6
Deep vein thrombosis [DVT] (452.2)	Hypertensive chronic kidney disease (401.22)	4
Urinary tract infection (591)	Hypertensive chronic kidney disease (401.22)	1
Abnormality of gait (350.2)	Hypertensive chronic kidney disease (401.22)	3
Obesity	Essential hypertension (401.1)	10
Diabetes	Essential hypertension (401.1)	10
Vascular_Disease	Essential hypertension (401.1)	10
Heart_Disease	Essential hypertension (401.1)	10
Hypertension	Essential hypertension (401.1)	10
Symptoms concerning nutrition, metabolism, and development (1002)	Essential hypertension (401.1)	10
Other tests (1010)	Essential hypertension (401.1)	9
Benign neoplasm of colon (208)	Essential hypertension (401.1)	10
Hypothyroidism NOS (244.4)	Essential hypertension (401.1)	10
Type 2 diabetes (250.2)	Essential hypertension (401.1)	10
Vitamin D deficiency (261.4)	Essential hypertension (401.1)	10
Hyperlipidemia (272.1)	Essential hypertension (401.1)	10
Hypercholesterolemia (272.11)	Essential hypertension (401.1)	10
Mixed hyperlipidemia (272.13)	Essential hypertension (401.1)	10
Gout (274.1)	Essential hypertension (401.1)	10
Hypopotassemia (276.14)	Essential hypertension (401.1)	10
Hypovolemia (276.5)	Essential hypertension (401.1)	10
Iron deficiency anemias, unspecified or not due to blood loss (280.1)	Essential hypertension (401.1)	10
Other anemias (285)	Essential hypertension (401.1)	10
Encounter for long-term (current) use of anticoagulants (286.2)	Essential hypertension (401.1)	10
Dementias (290.1)	Essential hypertension (401.1)	10
Other persistent mental disorders due to conditions classified elsewhere (290.3)	Essential hypertension (401.1)	10
Memory loss (292.3)	Essential hypertension (401.1)	10
Altered mental status (292.4)	Essential hypertension (401.1)	10
Depression (296.2)	Essential hypertension (401.1)	9
Anxiety disorder (300.1)	Essential hypertension (401.1)	10
Tobacco use disorder (318)	Essential hypertension (401.1)	10
Other headache syndromes (339)	Essential hypertension (401.1)	10
Abnormality of gait (350.2)	Essential hypertension (401.1)	10
Glaucoma (365)	Essential hypertension (401.1)	10
Cataract (366)	Essential hypertension (401.1)	10
Senile cataract (366.2)	Essential hypertension (401.1)	10
Dizziness and giddiness (Light-headedness and vertigo) (386.9)	Essential hypertension (401.1)	10
Nonrheumatic mitral valve disorders (395.1)	Essential hypertension (401.1)	10
Nonrheumatic aortic valve disorders (395.2)	Essential hypertension (401.1)	9
Coronary atherosclerosis (411.4)	Essential hypertension (401.1)	10
Nonspecific chest pain (418)	Essential hypertension (401.1)	10
Cardiac pacemaker in situ (426.91)	Essential hypertension (401.1)	10
Atrial fibrillation (427.21)	Essential hypertension (401.1)	10
Other specified cardiac dysrhythmias (427.3)	Essential hypertension (401.1)	10
Congestive heart failure (CHF) NOS (428.1)	Essential hypertension (401.1)	10
Cerebral artery occlusion, with cerebral infarction (433.21)	Essential hypertension (401.1)	10
Transient cerebral ischemia (433.31)	Essential hypertension (401.1)	10
Late effects of cerebrovascular disease (433.8)	Essential hypertension (401.1)	10
Peripheral vascular disease, unspecified (443.9)	Essential hypertension (401.1)	10
Other venous embolism and thrombosis (452)	Essential hypertension (401.1)	9
Deep vein thrombosis [DVT] (452.2)	Essential hypertension (401.1)	10
Hemorrhoids (455)	Essential hypertension (401.1)	10
Encounter for long-term (current) use of aspirin (457.3)	Essential hypertension (401.1)	10
Acute upper respiratory infections of multiple or unspecified sites (465)	Essential hypertension (401.1)	5
Pneumonia (480)	Essential hypertension (401.1)	7
Asthma (495)	Essential hypertension (401.1)	10
Chronic airway obstruction (496)	Essential hypertension (401.1)	10
Shortness of breath (512.7)	Essential hypertension (401.1)	10
Cough (512.8)	Essential hypertension (401.1)	10
Other dyspnea (512.9)	Essential hypertension (401.1)	10
GERD (530.11)	Essential hypertension (401.1)	10
Dysphagia (532)	Essential hypertension (401.1)	10
Diarrhea (561.1)	Essential hypertension (401.1)	10
Diverticulosis (562.1)	Essential hypertension (401.1)	10
Constipation (563)	Essential hypertension (401.1)	10
Acute renal failure (585.1)	Essential hypertension (401.1)	10
Chronic renal failure [CKD] (585.3)	Essential hypertension (401.1)	10
Chronic Kidney Disease, Stage III (585.33)	Essential hypertension (401.1)	10
Other disorders of the kidney and ureters (586)	Essential hypertension (401.1)	10
Urinary tract infection (591)	Essential hypertension (401.1)	10
Hyperplasia of prostate (600)	Essential hypertension (401.1)	10
Arthropathy NOS (716.9)	Essential hypertension (401.1)	10
Spondylosis without myelopathy (721.1)	Essential hypertension (401.1)	10
Osteoarthritis; localized (740.1)	Essential hypertension (401.1)	10
Osteoporosis NOS (743.11)	Essential hypertension (401.1)	10
Osteopenia or other disorder of bone and cartilage (743.9)	Essential hypertension (401.1)	10
Pain in joint (745)	Essential hypertension (401.1)	10
Back pain (760)	Essential hypertension (401.1)	10
Pain in limb (773)	Essential hypertension (401.1)	10
Edema (782.3)	Essential hypertension (401.1)	10
Abdominal pain (785)	Essential hypertension (401.1)	10
Syncope and collapse (788)	Essential hypertension (401.1)	10
Nausea and vomiting (789)	Essential hypertension (401.1)	10
Malaise and fatigue (798)	Essential hypertension (401.1)	10
Hyposmolality and/or hyponatremia (276.12)	Essential hypertension (401.1)	5
Nonrheumatic mitral valve disorders (395.1)	Nonrheumatic aortic valve disorders (395.2)	1
Peripheral vascular disease, unspecified (443.9)	Nonrheumatic aortic valve disorders (395.2)	1
Hypercholesterolemia (272.11)	Nonrheumatic mitral valve disorders (395.1)	1
Nonrheumatic aortic valve disorders (395.2)	Nonrheumatic mitral valve disorders (395.1)	3
Cardiac pacemaker in situ (426.91)	Nonrheumatic mitral valve disorders (395.1)	3
Peripheral vascular disease, unspecified (443.9)	Nonrheumatic mitral valve disorders (395.1)	1
Arthropathy NOS (716.9)	Nonrheumatic mitral valve disorders (395.1)	1
Encounter for long-term (current) use of anticoagulants (286.2)	Nonrheumatic mitral valve disorders (395.1)	2
Primary/intrinsic cardiomyopathies (425.1)	Nonrheumatic mitral valve disorders (395.1)	2
Other headache syndromes (339)	Dizziness and giddiness (Light-headedness and vertigo) (386.9)	4
Diverticulosis (562.1)	Dizziness and giddiness (Light-headedness and vertigo) (386.9)	1
Cardiac pacemaker in situ (426.91)	Dizziness and giddiness (Light-headedness and vertigo) (386.9)	3
Nausea and vomiting (789)	Dizziness and giddiness (Light-headedness and vertigo) (386.9)	3
Abnormal electrocardiogram [ECG] [EKG] (426.7)	Dizziness and giddiness (Light-headedness and vertigo) (386.9)	3
Spondylosis without myelopathy (721.1)	Dizziness and giddiness (Light-headedness and vertigo) (386.9)	4
Syncope and collapse (788)	Dizziness and giddiness (Light-headedness and vertigo) (386.9)	3
Anxiety disorder (300.1)	Dizziness and giddiness (Light-headedness and vertigo) (386.9)	3
Abnormality of gait (350.2)	Dizziness and giddiness (Light-headedness and vertigo) (386.9)	3
Injury, NOS (1009)	Dizziness and giddiness (Light-headedness and vertigo) (386.9)	2
Other specified cardiac dysrhythmias (427.3)	Dizziness and giddiness (Light-headedness and vertigo) (386.9)	2
Arthropathy NOS (716.9)	Dizziness and giddiness (Light-headedness and vertigo) (386.9)	2
Malaise and fatigue (798)	Dizziness and giddiness (Light-headedness and vertigo) (386.9)	2
Other tests (1010)	Senile cataract (366.2)	8
Glaucoma (365)	Senile cataract (366.2)	10
Cataract (366)	Senile cataract (366.2)	8
Osteopenia or other disorder of bone and cartilage (743.9)	Senile cataract (366.2)	1
Vitamin D deficiency (261.4)	Senile cataract (366.2)	5
Hemorrhoids (455)	Senile cataract (366.2)	2
Constipation (563)	Senile cataract (366.2)	3
Glaucoma (365)	Cataract (366)	3
Osteopenia or other disorder of bone and cartilage (743.9)	Cataract (366)	1
Vitamin D deficiency (261.4)	Cataract (366)	2
Dementias (290.1)	Abnormality of gait (350.2)	10
Parkinson's disease (332)	Abnormality of gait (350.2)	10
Dizziness and giddiness (Light-headedness and vertigo) (386.9)	Abnormality of gait (350.2)	7
Cerebral artery occlusion, with cerebral infarction (433.21)	Abnormality of gait (350.2)	10
Arthropathy NOS (716.9)	Abnormality of gait (350.2)	3
Syncope and collapse (788)	Abnormality of gait (350.2)	3
Late effects of cerebrovascular disease (433.8)	Abnormality of gait (350.2)	9
Encounter for long-term (current) use of aspirin (457.3)	Abnormality of gait (350.2)	1
Diverticulosis (562.1)	Abnormality of gait (350.2)	1
Spondylosis without myelopathy (721.1)	Abnormality of gait (350.2)	7
Osteoarthritis; localized (740.1)	Abnormality of gait (350.2)	1
Depression (296.2)	Abnormality of gait (350.2)	2
Memory loss (292.3)	Abnormality of gait (350.2)	1
Tobacco use disorder (318)	Abnormality of gait (350.2)	1
Malaise and fatigue (798)	Abnormality of gait (350.2)	1
Altered mental status (292.4)	Abnormality of gait (350.2)	1
Injury, NOS (1009)	Other headache syndromes (339)	10
Depression (296.2)	Other headache syndromes (339)	3
Anxiety disorder (300.1)	Other headache syndromes (339)	10
Dizziness and giddiness (Light-headedness and vertigo) (386.9)	Other headache syndromes (339)	6
Nonspecific chest pain (418)	Other headache syndromes (339)	3
Cough (512.8)	Other headache syndromes (339)	10
Spondylosis without myelopathy (721.1)	Other headache syndromes (339)	10
Degeneration of intervertebral disc (722.6)	Other headache syndromes (339)	8
Nausea and vomiting (789)	Other headache syndromes (339)	7
Malaise and fatigue (798)	Other headache syndromes (339)	7
GERD (530.11)	Other headache syndromes (339)	3
Arthropathy NOS (716.9)	Other headache syndromes (339)	3
Asthma (495)	Other headache syndromes (339)	1
Tobacco use disorder (318)	Other headache syndromes (339)	4
Abnormal electrocardiogram [ECG] [EKG] (426.7)	Other headache syndromes (339)	4
Obesity	Tobacco use disorder (318)	5
Smoke	Tobacco use disorder (318)	10
Colon cancer (153.2)	Tobacco use disorder (318)	2
Hyposmolality and/or hyponatremia (276.12)	Tobacco use disorder (318)	9
Hypopotassemia (276.14)	Tobacco use disorder (318)	6
Iron deficiency anemias, unspecified or not due to blood loss (280.1)	Tobacco use disorder (318)	8
Other anemias (285)	Tobacco use disorder (318)	5
Altered mental status (292.4)	Tobacco use disorder (318)	4
Depression (296.2)	Tobacco use disorder (318)	8
Anxiety disorder (300.1)	Tobacco use disorder (318)	8
Other headache syndromes (339)	Tobacco use disorder (318)	5
Abnormality of gait (350.2)	Tobacco use disorder (318)	9
Myocardial infarction (411.2)	Tobacco use disorder (318)	5
Primary/intrinsic cardiomyopathies (425.1)	Tobacco use disorder (318)	6
Abnormal electrocardiogram [ECG] [EKG] (426.7)	Tobacco use disorder (318)	8
Other specified cardiac dysrhythmias (427.3)	Tobacco use disorder (318)	6
Occlusion and stenosis of precerebral arteries (433.1)	Tobacco use disorder (318)	10
Cerebral artery occlusion, with cerebral infarction (433.21)	Tobacco use disorder (318)	5
Peripheral vascular disease, unspecified (443.9)	Tobacco use disorder (318)	7
Other venous embolism and thrombosis (452)	Tobacco use disorder (318)	9
Encounter for long-term (current) use of aspirin (457.3)	Tobacco use disorder (318)	3
Pneumonia (480)	Tobacco use disorder (318)	9
Chronic airway obstruction (496)	Tobacco use disorder (318)	7
Obstructive chronic bronchitis (496.21)	Tobacco use disorder (318)	10
Shortness of breath (512.7)	Tobacco use disorder (318)	2
Other dyspnea (512.9)	Tobacco use disorder (318)	5
Dysphagia (532)	Tobacco use disorder (318)	6
Diverticulosis (562.1)	Tobacco use disorder (318)	6
Constipation (563)	Tobacco use disorder (318)	5
Arthropathy NOS (716.9)	Tobacco use disorder (318)	6
Spondylosis without myelopathy (721.1)	Tobacco use disorder (318)	7
Back pain (760)	Tobacco use disorder (318)	5
Abdominal pain (785)	Tobacco use disorder (318)	5
Nausea and vomiting (789)	Tobacco use disorder (318)	7
Malaise and fatigue (798)	Tobacco use disorder (318)	7
Syncope and collapse (788)	Tobacco use disorder (318)	4
Gout (274.1)	Tobacco use disorder (318)	3
v_345.3	Tobacco use disorder (318)	2
Pain in joint (745)	Tobacco use disorder (318)	1
Pain in limb (773)	Tobacco use disorder (318)	4
Late effects of cerebrovascular disease (433.8)	Tobacco use disorder (318)	3
Deep vein thrombosis [DVT] (452.2)	Tobacco use disorder (318)	1
Hyperplasia of prostate (600)	Tobacco use disorder (318)	1
Degeneration of intervertebral disc (722.6)	Tobacco use disorder (318)	1
Diarrhea (561.1)	Tobacco use disorder (318)	1
Benign neoplasm of colon (208)	Tobacco use disorder (318)	1
Hypopotassemia (276.14)	Anxiety disorder (300.1)	4
Dizziness and giddiness (Light-headedness and vertigo) (386.9)	Anxiety disorder (300.1)	7
Chronic airway obstruction (496)	Anxiety disorder (300.1)	6
Obstructive chronic bronchitis (496.21)	Anxiety disorder (300.1)	10
Nausea and vomiting (789)	Anxiety disorder (300.1)	6
Hyposmolality and/or hyponatremia (276.12)	Anxiety disorder (300.1)	4
Dementias (290.1)	Anxiety disorder (300.1)	8
Depression (296.2)	Anxiety disorder (300.1)	3
Tobacco use disorder (318)	Anxiety disorder (300.1)	2
Nonspecific chest pain (418)	Anxiety disorder (300.1)	1
Other venous embolism and thrombosis (452)	Anxiety disorder (300.1)	7
Abnormality of gait (350.2)	Anxiety disorder (300.1)	2
Myocardial infarction (411.2)	Anxiety disorder (300.1)	1
Other dyspnea (512.9)	Anxiety disorder (300.1)	4
GERD (530.11)	Anxiety disorder (300.1)	2
Chronic Kidney Disease, Stage III (585.33)	Anxiety disorder (300.1)	5
Spondylosis without myelopathy (721.1)	Anxiety disorder (300.1)	7
Abnormal electrocardiogram [ECG] [EKG] (426.7)	Anxiety disorder (300.1)	1
Arthropathy NOS (716.9)	Anxiety disorder (300.1)	1
Syncope and collapse (788)	Anxiety disorder (300.1)	2
Malaise and fatigue (798)	Anxiety disorder (300.1)	2
Transient cerebral ischemia (433.31)	Anxiety disorder (300.1)	1
Nonrheumatic mitral valve disorders (395.1)	Anxiety disorder (300.1)	1
Pneumonia (480)	Anxiety disorder (300.1)	2
Dementias (290.1)	Depression (296.2)	10
Other persistent mental disorders due to conditions classified elsewhere (290.3)	Depression (296.2)	6
Altered mental status (292.4)	Depression (296.2)	2
Anxiety disorder (300.1)	Depression (296.2)	7
Abnormality of gait (350.2)	Depression (296.2)	8
Occlusion and stenosis of precerebral arteries (433.1)	Depression (296.2)	7
Other venous embolism and thrombosis (452)	Depression (296.2)	8
Pneumonia (480)	Depression (296.2)	8
Syncope and collapse (788)	Depression (296.2)	2
Nausea and vomiting (789)	Depression (296.2)	7
Malaise and fatigue (798)	Depression (296.2)	4
Encounter for long-term (current) use of aspirin (457.3)	Depression (296.2)	1
Other dyspnea (512.9)	Depression (296.2)	3
Abdominal pain (785)	Depression (296.2)	4
Hyposmolality and/or hyponatremia (276.12)	Depression (296.2)	1
Dysphagia (532)	Depression (296.2)	5
Chronic airway obstruction (496)	Depression (296.2)	6
Arthropathy NOS (716.9)	Depression (296.2)	3
Insulin pump user (250.3)	Depression (296.2)	4
Memory loss (292.3)	Depression (296.2)	5
Other headache syndromes (339)	Depression (296.2)	5
Diarrhea (561.1)	Depression (296.2)	2
Constipation (563)	Depression (296.2)	2
Hyperlipidemia (272.1)	Depression (296.2)	1
Tobacco use disorder (318)	Depression (296.2)	2
Hypopotassemia (276.14)	Depression (296.2)	1
Essential hypertension (401.1)	Depression (296.2)	1
Insulin pump user (250.3)	Altered mental status (292.4)	3
Dementias (290.1)	Altered mental status (292.4)	10
Other persistent mental disorders due to conditions classified elsewhere (290.3)	Altered mental status (292.4)	8
v_345.3	Altered mental status (292.4)	10
Dysphagia (532)	Altered mental status (292.4)	8
Edema (782.3)	Altered mental status (292.4)	6
Syncope and collapse (788)	Altered mental status (292.4)	9
Nausea and vomiting (789)	Altered mental status (292.4)	10
Vascular_Disease	Altered mental status (292.4)	4
Injury, NOS (1009)	Altered mental status (292.4)	4
Hyposmolality and/or hyponatremia (276.12)	Altered mental status (292.4)	8
Hypopotassemia (276.14)	Altered mental status (292.4)	5
Other anemias (285)	Altered mental status (292.4)	4
Depression (296.2)	Altered mental status (292.4)	8
Tobacco use disorder (318)	Altered mental status (292.4)	5
Abnormality of gait (350.2)	Altered mental status (292.4)	7
Myocardial infarction (411.2)	Altered mental status (292.4)	8
Other specified cardiac dysrhythmias (427.3)	Altered mental status (292.4)	8
Cerebral artery occlusion, with cerebral infarction (433.21)	Altered mental status (292.4)	4
Late effects of cerebrovascular disease (433.8)	Altered mental status (292.4)	3
Pneumonia (480)	Altered mental status (292.4)	8
Constipation (563)	Altered mental status (292.4)	4
Decubitus ulcer (707.1)	Altered mental status (292.4)	8
Pain in limb (773)	Altered mental status (292.4)	5
Abdominal pain (785)	Altered mental status (292.4)	4
Malaise and fatigue (798)	Altered mental status (292.4)	6
Urinary tract infection (591)	Altered mental status (292.4)	1
Type 2 diabetes (250.2)	Altered mental status (292.4)	2
Encounter for long-term (current) use of aspirin (457.3)	Altered mental status (292.4)	3
GERD (530.11)	Altered mental status (292.4)	2
Arthropathy NOS (716.9)	Altered mental status (292.4)	2
Other tests (1010)	Altered mental status (292.4)	4
Peripheral vascular disease, unspecified (443.9)	Altered mental status (292.4)	1
Fever of unknown origin (783)	Altered mental status (292.4)	1
Congestive heart failure (CHF) NOS (428.1)	Altered mental status (292.4)	2
Other dyspnea (512.9)	Altered mental status (292.4)	2
Hypertensive chronic kidney disease (401.22)	Altered mental status (292.4)	1
Coronary atherosclerosis (411.4)	Altered mental status (292.4)	1
Transient cerebral ischemia (433.31)	Altered mental status (292.4)	1
Acute renal failure (585.1)	Altered mental status (292.4)	1
Vitamin D deficiency (261.4)	Memory loss (292.3)	9
Depression (296.2)	Memory loss (292.3)	5
Abnormality of gait (350.2)	Memory loss (292.3)	8
Dementias (290.1)	Other persistent mental disorders due to conditions classified elsewhere (290.3)	8
Other venous embolism and thrombosis (452)	Other persistent mental disorders due to conditions classified elsewhere (290.3)	6
Hyposmolality and/or hyponatremia (276.12)	Other persistent mental disorders due to conditions classified elsewhere (290.3)	5
v_345.3	Other persistent mental disorders due to conditions classified elsewhere (290.3)	4
Decubitus ulcer (707.1)	Other persistent mental disorders due to conditions classified elsewhere (290.3)	4
Depression (296.2)	Other persistent mental disorders due to conditions classified elsewhere (290.3)	4
Vascular_Disease	Other persistent mental disorders due to conditions classified elsewhere (290.3)	3
Hypopotassemia (276.14)	Other persistent mental disorders due to conditions classified elsewhere (290.3)	3
Hypovolemia (276.5)	Other persistent mental disorders due to conditions classified elsewhere (290.3)	3
Other anemias (285)	Other persistent mental disorders due to conditions classified elsewhere (290.3)	3
Altered mental status (292.4)	Other persistent mental disorders due to conditions classified elsewhere (290.3)	2
Dysphagia (532)	Other persistent mental disorders due to conditions classified elsewhere (290.3)	2
Hypopotassemia (276.14)	Dementias (290.1)	2
Deep vein thrombosis [DVT] (452.2)	Dementias (290.1)	2
Dysphagia (532)	Dementias (290.1)	1
Heart_Disease	Encounter for long-term (current) use of anticoagulants (286.2)	6
Nonrheumatic mitral valve disorders (395.1)	Encounter for long-term (current) use of anticoagulants (286.2)	5
Atrial fibrillation (427.21)	Encounter for long-term (current) use of anticoagulants (286.2)	6
Other venous embolism and thrombosis (452)	Encounter for long-term (current) use of anticoagulants (286.2)	5
Diarrhea (561.1)	Encounter for long-term (current) use of anticoagulants (286.2)	6
Chronic Kidney Disease, Stage III (585.33)	Encounter for long-term (current) use of anticoagulants (286.2)	4
Edema (782.3)	Encounter for long-term (current) use of anticoagulants (286.2)	1
Obesity	Encounter for long-term (current) use of anticoagulants (286.2)	1
Other anemias (285)	Encounter for long-term (current) use of anticoagulants (286.2)	1
Deep vein thrombosis [DVT] (452.2)	Encounter for long-term (current) use of anticoagulants (286.2)	3
GERD (530.11)	Encounter for long-term (current) use of anticoagulants (286.2)	1
Other tests (1010)	Anemia in chronic kidney disease (285.21)	7
Hyposmolality and/or hyponatremia (276.12)	Anemia in chronic kidney disease (285.21)	6
Iron deficiency anemias, unspecified or not due to blood loss (280.1)	Anemia in chronic kidney disease (285.21)	3
Hypertensive chronic kidney disease (401.22)	Anemia in chronic kidney disease (285.21)	5
Renal dialysis (585.31)	Anemia in chronic kidney disease (285.21)	5
End stage renal disease (585.32)	Anemia in chronic kidney disease (285.21)	2
Chronic Kidney Disease, Stage III (585.33)	Anemia in chronic kidney disease (285.21)	3
Chronic renal failure [CKD] (585.3)	Anemia in chronic kidney disease (285.21)	3
Heart_Disease	Other anemias (285)	10
Symptoms concerning nutrition, metabolism, and development (1002)	Other anemias (285)	10
Hypothyroidism NOS (244.4)	Other anemias (285)	10
Vitamin D deficiency (261.4)	Other anemias (285)	7
Gout (274.1)	Other anemias (285)	10
Hyposmolality and/or hyponatremia (276.12)	Other anemias (285)	10
Iron deficiency anemias, unspecified or not due to blood loss (280.1)	Other anemias (285)	4
Anemia in chronic kidney disease (285.21)	Other anemias (285)	10
Encounter for long-term (current) use of anticoagulants (286.2)	Other anemias (285)	9
Other persistent mental disorders due to conditions classified elsewhere (290.3)	Other anemias (285)	7
Depression (296.2)	Other anemias (285)	10
Abnormality of gait (350.2)	Other anemias (285)	10
Nonspecific chest pain (418)	Other anemias (285)	5
Other specified cardiac dysrhythmias (427.3)	Other anemias (285)	10
Congestive heart failure (CHF) NOS (428.1)	Other anemias (285)	10
Peripheral vascular disease, unspecified (443.9)	Other anemias (285)	7
Other venous embolism and thrombosis (452)	Other anemias (285)	9
Encounter for long-term (current) use of aspirin (457.3)	Other anemias (285)	2
Pneumonia (480)	Other anemias (285)	10
Chronic airway obstruction (496)	Other anemias (285)	7
Shortness of breath (512.7)	Other anemias (285)	3
GERD (530.11)	Other anemias (285)	10
Dysphagia (532)	Other anemias (285)	9
Diarrhea (561.1)	Other anemias (285)	10
Diverticulosis (562.1)	Other anemias (285)	10
Constipation (563)	Other anemias (285)	10
Chronic renal failure [CKD] (585.3)	Other anemias (285)	10
Chronic Kidney Disease, Stage III (585.33)	Other anemias (285)	10
Other disorders of the kidney and ureters (586)	Other anemias (285)	10
Decubitus ulcer (707.1)	Other anemias (285)	10
Spondylosis without myelopathy (721.1)	Other anemias (285)	8
Osteoarthrosis NOS (740.9)	Other anemias (285)	4
Edema (782.3)	Other anemias (285)	10
Abdominal pain (785)	Other anemias (285)	10
Malaise and fatigue (798)	Other anemias (285)	8
Tobacco use disorder (318)	Other anemias (285)	5
Hemorrhoids (455)	Other anemias (285)	5
Chronic ulcer of leg or foot (707.2)	Other anemias (285)	1
Arthropathy NOS (716.9)	Other anemias (285)	4
Colon cancer (153.2)	Other anemias (285)	6
Anxiety disorder (300.1)	Other anemias (285)	7
Hypopotassemia (276.14)	Other anemias (285)	2
Altered mental status (292.4)	Other anemias (285)	5
Nausea and vomiting (789)	Other anemias (285)	3
Myocardial infarction (411.2)	Other anemias (285)	1
Benign neoplasm of colon (208)	Other anemias (285)	1
Rheumatoid arthritis (714.1)	Other anemias (285)	1
Other tests (1010)	Iron deficiency anemias, unspecified or not due to blood loss (280.1)	7
Hyposmolality and/or hyponatremia (276.12)	Iron deficiency anemias, unspecified or not due to blood loss (280.1)	10
Chronic Kidney Disease, Stage III (585.33)	Iron deficiency anemias, unspecified or not due to blood loss (280.1)	9
Other disorders of the kidney and ureters (586)	Iron deficiency anemias, unspecified or not due to blood loss (280.1)	1
Benign neoplasm of colon (208)	Iron deficiency anemias, unspecified or not due to blood loss (280.1)	7
Other anemias (285)	Iron deficiency anemias, unspecified or not due to blood loss (280.1)	6
Anemia in chronic kidney disease (285.21)	Iron deficiency anemias, unspecified or not due to blood loss (280.1)	7
Diverticulosis (562.1)	Iron deficiency anemias, unspecified or not due to blood loss (280.1)	9
Chronic ulcer of leg or foot (707.2)	Iron deficiency anemias, unspecified or not due to blood loss (280.1)	1
Depression (296.2)	Iron deficiency anemias, unspecified or not due to blood loss (280.1)	6
Gout (274.1)	Iron deficiency anemias, unspecified or not due to blood loss (280.1)	1
Tobacco use disorder (318)	Iron deficiency anemias, unspecified or not due to blood loss (280.1)	2
Chronic airway obstruction (496)	Iron deficiency anemias, unspecified or not due to blood loss (280.1)	3
Vascular_Disease	Hypovolemia (276.5)	10
Heart_Disease	Hypovolemia (276.5)	10
Type 2 diabetes (250.2)	Hypovolemia (276.5)	10
Insulin pump user (250.3)	Hypovolemia (276.5)	3
Hypopotassemia (276.14)	Hypovolemia (276.5)	10
Other anemias (285)	Hypovolemia (276.5)	10
Dementias (290.1)	Hypovolemia (276.5)	10
Other persistent mental disorders due to conditions classified elsewhere (290.3)	Hypovolemia (276.5)	7
Altered mental status (292.4)	Hypovolemia (276.5)	10
Depression (296.2)	Hypovolemia (276.5)	10
Anxiety disorder (300.1)	Hypovolemia (276.5)	10
Tobacco use disorder (318)	Hypovolemia (276.5)	8
Abnormality of gait (350.2)	Hypovolemia (276.5)	10
Dizziness and giddiness (Light-headedness and vertigo) (386.9)	Hypovolemia (276.5)	10
Nonspecific chest pain (418)	Hypovolemia (276.5)	9
Other specified cardiac dysrhythmias (427.3)	Hypovolemia (276.5)	10
Transient cerebral ischemia (433.31)	Hypovolemia (276.5)	9
Late effects of cerebrovascular disease (433.8)	Hypovolemia (276.5)	10
Peripheral vascular disease, unspecified (443.9)	Hypovolemia (276.5)	4
Other venous embolism and thrombosis (452)	Hypovolemia (276.5)	9
Encounter for long-term (current) use of aspirin (457.3)	Hypovolemia (276.5)	9
Pneumonia (480)	Hypovolemia (276.5)	10
Chronic airway obstruction (496)	Hypovolemia (276.5)	9
GERD (530.11)	Hypovolemia (276.5)	10
Dysphagia (532)	Hypovolemia (276.5)	10
Diarrhea (561.1)	Hypovolemia (276.5)	5
Constipation (563)	Hypovolemia (276.5)	10
Other disorders of the kidney and ureters (586)	Hypovolemia (276.5)	10
Decubitus ulcer (707.1)	Hypovolemia (276.5)	5
Osteoarthrosis NOS (740.9)	Hypovolemia (276.5)	9
Abdominal pain (785)	Hypovolemia (276.5)	10
Syncope and collapse (788)	Hypovolemia (276.5)	10
Nausea and vomiting (789)	Hypovolemia (276.5)	10
Malaise and fatigue (798)	Hypovolemia (276.5)	10
Diverticulosis (562.1)	Hypovolemia (276.5)	8
Acute renal failure (585.1)	Hypovolemia (276.5)	8
Chronic renal failure [CKD] (585.3)	Hypovolemia (276.5)	1
Arthropathy NOS (716.9)	Hypovolemia (276.5)	8
Glaucoma (365)	Hypovolemia (276.5)	2
Abnormal electrocardiogram [ECG] [EKG] (426.7)	Hypovolemia (276.5)	7
Urinary tract infection (591)	Hypovolemia (276.5)	1
Hyposmolality and/or hyponatremia (276.12)	Hypovolemia (276.5)	1
Other dyspnea (512.9)	Hypovolemia (276.5)	2
Vascular_Disease	Hypopotassemia (276.14)	8
Hyposmolality and/or hyponatremia (276.12)	Hypopotassemia (276.14)	10
Other anemias (285)	Hypopotassemia (276.14)	8
Dementias (290.1)	Hypopotassemia (276.14)	8
Other persistent mental disorders due to conditions classified elsewhere (290.3)	Hypopotassemia (276.14)	7
Altered mental status (292.4)	Hypopotassemia (276.14)	5
Depression (296.2)	Hypopotassemia (276.14)	9
Abnormality of gait (350.2)	Hypopotassemia (276.14)	10
Myocardial infarction (411.2)	Hypopotassemia (276.14)	8
Other specified cardiac dysrhythmias (427.3)	Hypopotassemia (276.14)	9
Peripheral vascular disease, unspecified (443.9)	Hypopotassemia (276.14)	6
Pneumonia (480)	Hypopotassemia (276.14)	8
Dysphagia (532)	Hypopotassemia (276.14)	8
Diarrhea (561.1)	Hypopotassemia (276.14)	5
Other disorders of the kidney and ureters (586)	Hypopotassemia (276.14)	9
Decubitus ulcer (707.1)	Hypopotassemia (276.14)	7
Abdominal pain (785)	Hypopotassemia (276.14)	6
Syncope and collapse (788)	Hypopotassemia (276.14)	9
Nausea and vomiting (789)	Hypopotassemia (276.14)	10
Malaise and fatigue (798)	Hypopotassemia (276.14)	6
Tobacco use disorder (318)	Hypopotassemia (276.14)	4
Atrial fibrillation (427.21)	Hypopotassemia (276.14)	2
Late effects of cerebrovascular disease (433.8)	Hypopotassemia (276.14)	2
Diverticulosis (562.1)	Hypopotassemia (276.14)	7
Arthropathy NOS (716.9)	Hypopotassemia (276.14)	6
Edema (782.3)	Hypopotassemia (276.14)	7
Obesity	Hypopotassemia (276.14)	1
Anxiety disorder (300.1)	Hypopotassemia (276.14)	6
Nonspecific chest pain (418)	Hypopotassemia (276.14)	1
Abnormal electrocardiogram [ECG] [EKG] (426.7)	Hypopotassemia (276.14)	4
Encounter for long-term (current) use of aspirin (457.3)	Hypopotassemia (276.14)	1
Chronic airway obstruction (496)	Hypopotassemia (276.14)	2
Shortness of breath (512.7)	Hypopotassemia (276.14)	1
Other dyspnea (512.9)	Hypopotassemia (276.14)	2
GERD (530.11)	Hypopotassemia (276.14)	2
Constipation (563)	Hypopotassemia (276.14)	2
Urinary tract infection (591)	Hypopotassemia (276.14)	1
Osteoarthrosis NOS (740.9)	Hypopotassemia (276.14)	1
Cerebral artery occlusion, with cerebral infarction (433.21)	Hypopotassemia (276.14)	1
Other tests (1010)	Hyposmolality and/or hyponatremia (276.12)	6
Other persistent mental disorders due to conditions classified elsewhere (290.3)	Hyposmolality and/or hyponatremia (276.12)	4
Altered mental status (292.4)	Hyposmolality and/or hyponatremia (276.12)	2
Depression (296.2)	Hyposmolality and/or hyponatremia (276.12)	6
Anxiety disorder (300.1)	Hyposmolality and/or hyponatremia (276.12)	6
v_345.3	Hyposmolality and/or hyponatremia (276.12)	8
Other specified cardiac dysrhythmias (427.3)	Hyposmolality and/or hyponatremia (276.12)	1
Peripheral vascular disease, unspecified (443.9)	Hyposmolality and/or hyponatremia (276.12)	4
End stage renal disease (585.32)	Hyposmolality and/or hyponatremia (276.12)	5
Decubitus ulcer (707.1)	Hyposmolality and/or hyponatremia (276.12)	6
Anemia in chronic kidney disease (285.21)	Hyposmolality and/or hyponatremia (276.12)	3
Congestive heart failure (CHF) NOS (428.1)	Hyposmolality and/or hyponatremia (276.12)	5
Pneumonia (480)	Hyposmolality and/or hyponatremia (276.12)	5
GERD (530.11)	Hyposmolality and/or hyponatremia (276.12)	5
Nausea and vomiting (789)	Hyposmolality and/or hyponatremia (276.12)	2
Tobacco use disorder (318)	Hyposmolality and/or hyponatremia (276.12)	1
Malaise and fatigue (798)	Hyposmolality and/or hyponatremia (276.12)	3
Primary/intrinsic cardiomyopathies (425.1)	Gout (274.1)	2
Cardiac pacemaker in situ (426.91)	Gout (274.1)	1
Other disorders of the kidney and ureters (586)	Gout (274.1)	2
Diabetes	Hypercholesterolemia (272.11)	4
Hypertension	Hypercholesterolemia (272.11)	9
Benign neoplasm of colon (208)	Hypercholesterolemia (272.11)	7
Vitamin D deficiency (261.4)	Hypercholesterolemia (272.11)	3
Chronic renal failure [CKD] (585.3)	Hypercholesterolemia (272.11)	9
Hypothyroidism NOS (244.4)	Hypercholesterolemia (272.11)	7
Chronic Kidney Disease, Stage III (585.33)	Hypercholesterolemia (272.11)	6
Arthropathy NOS (716.9)	Hypercholesterolemia (272.11)	1
Coronary atherosclerosis (411.4)	Hypercholesterolemia (272.11)	1
Obesity	Hyperlipidemia (272.1)	10
Diabetes	Hyperlipidemia (272.1)	10
Vascular_Disease	Hyperlipidemia (272.1)	10
Hypertension	Hyperlipidemia (272.1)	10
Other tests (1010)	Hyperlipidemia (272.1)	1
Benign neoplasm of colon (208)	Hyperlipidemia (272.1)	10
Hypothyroidism NOS (244.4)	Hyperlipidemia (272.1)	10
Vitamin D deficiency (261.4)	Hyperlipidemia (272.1)	10
Hypercholesterolemia (272.11)	Hyperlipidemia (272.1)	10
Gout (274.1)	Hyperlipidemia (272.1)	10
Hypopotassemia (276.14)	Hyperlipidemia (272.1)	10
Other anemias (285)	Hyperlipidemia (272.1)	10
Encounter for long-term (current) use of anticoagulants (286.2)	Hyperlipidemia (272.1)	10
Anxiety disorder (300.1)	Hyperlipidemia (272.1)	7
Tobacco use disorder (318)	Hyperlipidemia (272.1)	10
Other headache syndromes (339)	Hyperlipidemia (272.1)	4
Abnormality of gait (350.2)	Hyperlipidemia (272.1)	10
Dizziness and giddiness (Light-headedness and vertigo) (386.9)	Hyperlipidemia (272.1)	10
Hypertensive chronic kidney disease (401.22)	Hyperlipidemia (272.1)	10
Myocardial infarction (411.2)	Hyperlipidemia (272.1)	10
Coronary atherosclerosis (411.4)	Hyperlipidemia (272.1)	10
Nonspecific chest pain (418)	Hyperlipidemia (272.1)	10
Abnormal electrocardiogram [ECG] [EKG] (426.7)	Hyperlipidemia (272.1)	10
Atrial fibrillation (427.21)	Hyperlipidemia (272.1)	10
Other specified cardiac dysrhythmias (427.3)	Hyperlipidemia (272.1)	10
Congestive heart failure (CHF) NOS (428.1)	Hyperlipidemia (272.1)	10
Occlusion and stenosis of precerebral arteries (433.1)	Hyperlipidemia (272.1)	10
Cerebral artery occlusion, with cerebral infarction (433.21)	Hyperlipidemia (272.1)	10
Transient cerebral ischemia (433.31)	Hyperlipidemia (272.1)	10
Late effects of cerebrovascular disease (433.8)	Hyperlipidemia (272.1)	10
Peripheral vascular disease, unspecified (443.9)	Hyperlipidemia (272.1)	10
Other venous embolism and thrombosis (452)	Hyperlipidemia (272.1)	10
Deep vein thrombosis [DVT] (452.2)	Hyperlipidemia (272.1)	9
Encounter for long-term (current) use of aspirin (457.3)	Hyperlipidemia (272.1)	10
Pneumonia (480)	Hyperlipidemia (272.1)	7
Chronic airway obstruction (496)	Hyperlipidemia (272.1)	10
Obstructive chronic bronchitis (496.21)	Hyperlipidemia (272.1)	5
Shortness of breath (512.7)	Hyperlipidemia (272.1)	10
Other dyspnea (512.9)	Hyperlipidemia (272.1)	10
GERD (530.11)	Hyperlipidemia (272.1)	10
Constipation (563)	Hyperlipidemia (272.1)	10
Acute renal failure (585.1)	Hyperlipidemia (272.1)	10
Chronic renal failure [CKD] (585.3)	Hyperlipidemia (272.1)	10
Chronic Kidney Disease, Stage III (585.33)	Hyperlipidemia (272.1)	10
Arthropathy NOS (716.9)	Hyperlipidemia (272.1)	9
Spondylosis without myelopathy (721.1)	Hyperlipidemia (272.1)	10
Osteoarthrosis NOS (740.9)	Hyperlipidemia (272.1)	10
Pain in joint (745)	Hyperlipidemia (272.1)	10
Back pain (760)	Hyperlipidemia (272.1)	4
Malaise and fatigue (798)	Hyperlipidemia (272.1)	10
Hypovolemia (276.5)	Hyperlipidemia (272.1)	7
Diverticulosis (562.1)	Hyperlipidemia (272.1)	8
Pain in limb (773)	Hyperlipidemia (272.1)	8
Heart_Disease	Hyperlipidemia (272.1)	7
Type 2 diabetes (250.2)	Hyperlipidemia (272.1)	7
Depression (296.2)	Hyperlipidemia (272.1)	7
Hemorrhoids (455)	Hyperlipidemia (272.1)	2
Edema (782.3)	Hyperlipidemia (272.1)	6
Glaucoma (365)	Hyperlipidemia (272.1)	5
Nonrheumatic mitral valve disorders (395.1)	Hyperlipidemia (272.1)	3
Degeneration of intervertebral disc (722.6)	Hyperlipidemia (272.1)	1
Syncope and collapse (788)	Hyperlipidemia (272.1)	2
Nonrheumatic aortic valve disorders (395.2)	Hyperlipidemia (272.1)	4
Hyperplasia of prostate (600)	Hyperlipidemia (272.1)	1
Altered mental status (292.4)	Hyperlipidemia (272.1)	1
Cough (512.8)	Hyperlipidemia (272.1)	2
Mixed hyperlipidemia (272.13)	Vitamin D deficiency (261.4)	5
Cataract (366)	Vitamin D deficiency (261.4)	3
Hemorrhoids (455)	Vitamin D deficiency (261.4)	2
Symptoms concerning nutrition, metabolism, and development (1002)	Vitamin D deficiency (261.4)	1
Memory loss (292.3)	Vitamin D deficiency (261.4)	1
Senile cataract (366.2)	Vitamin D deficiency (261.4)	1
Asthma (495)	Vitamin D deficiency (261.4)	1
Chronic Kidney Disease, Stage III (585.33)	Vitamin D deficiency (261.4)	1
Obesity	Insulin pump user (250.3)	10
Injury, NOS (1009)	Insulin pump user (250.3)	10
Hyposmolality and/or hyponatremia (276.12)	Insulin pump user (250.3)	10
Dementias (290.1)	Insulin pump user (250.3)	7
Depression (296.2)	Insulin pump user (250.3)	6
Tobacco use disorder (318)	Insulin pump user (250.3)	10
Myocardial infarction (411.2)	Insulin pump user (250.3)	10
Other specified cardiac dysrhythmias (427.3)	Insulin pump user (250.3)	8
Peripheral vascular disease, unspecified (443.9)	Insulin pump user (250.3)	10
Pneumonia (480)	Insulin pump user (250.3)	7
Other dyspnea (512.9)	Insulin pump user (250.3)	1
Chronic ulcer of leg or foot (707.2)	Insulin pump user (250.3)	10
Abdominal pain (785)	Insulin pump user (250.3)	9
Nausea and vomiting (789)	Insulin pump user (250.3)	8
Malaise and fatigue (798)	Insulin pump user (250.3)	10
Diabetes	Insulin pump user (250.3)	8
Hypopotassemia (276.14)	Insulin pump user (250.3)	7
Hypovolemia (276.5)	Insulin pump user (250.3)	7
Altered mental status (292.4)	Insulin pump user (250.3)	7
Hypertensive chronic kidney disease (401.22)	Insulin pump user (250.3)	8
Coronary atherosclerosis (411.4)	Insulin pump user (250.3)	8
Nonspecific chest pain (418)	Insulin pump user (250.3)	8
Congestive heart failure (CHF) NOS (428.1)	Insulin pump user (250.3)	8
Transient cerebral ischemia (433.31)	Insulin pump user (250.3)	8
Late effects of cerebrovascular disease (433.8)	Insulin pump user (250.3)	9
Encounter for long-term (current) use of aspirin (457.3)	Insulin pump user (250.3)	3
Shortness of breath (512.7)	Insulin pump user (250.3)	8
GERD (530.11)	Insulin pump user (250.3)	8
Dysphagia (532)	Insulin pump user (250.3)	8
Acute renal failure (585.1)	Insulin pump user (250.3)	8
End stage renal disease (585.32)	Insulin pump user (250.3)	9
Urinary tract infection (591)	Insulin pump user (250.3)	8
Pain in limb (773)	Insulin pump user (250.3)	8
[truncated: 68 more rows]
